# Supplementary material for: Genome-Wide Classification of Type I, Type II and Type III Interferon-Stimulated Genes in Chicken Fibroblasts
Source: Vaccines (Basel). 2019 Oct 25;7(4):160. doi: 10.3390/vaccines7040160 (PMC6963425; doi:10.3390/vaccines7040160)
Supplement: Supplementary file 1 [file vaccines-07-00160-s001.zip]

Archive with 5 entries (4 files):
- author revision sup/
- author revision sup/Supplementary Figure 1.docx
- author revision sup/Supplimentary Table S1.xlsx
- author revision sup/Supplimentary Table S2.xlsx
- author revision sup/Supplimentary Table S3.xlsx
