# Supplementary material for: Genome-Wide Classification of Type I, Type II and Type III Interferon-Stimulated Genes in Chicken Fibroblasts
Source: Vaccines (Basel). 2019 Oct 25;7(4):160. doi: 10.3390/vaccines7040160 (PMC6963425; doi:10.3390/vaccines7040160)
Supplement: Supplementary file 1 [file vaccines-07-00160-s001.zip › author revision sup/Supplimentary Table S1.xlsx]

## Sheet: Sheet1
chIFN-α vs UT		chIFN-λ vs UT		chIFN-γ vs UT
Gene Name	logFC	Gene Name	logFC	Gene Name	logFC
ENSGALG00000009639	8.51398	ENSGALG00000009639	8.85282	ENSGALG00000016556	9.02511
ENSGALG00000016142	8.33043	ENSGALG00000013723	8.19081	ENSGALG00000019325	7.23862
ENSGALG00000013723	8.15466	ENSGALG00000016142	8.18549	ENSGALG00000028016	6.63605
ENSGALG00000013575	8.06759	ENSGALG00000013575	7.75421	ENSGALG00000032428	6.46851
ENSGALG00000045085	6.74924	ENSGALG00000045085	6.87924	ENSGALG00000002102	6.03037
ENSGALG00000041621	6.45555	ENSGALG00000041621	6.49572	ENSGALG00000006785	5.80585
ENSGALG00000032428	6.37563	ENSGALG00000028982	6.20901	ENSGALG00000046532	5.49373
ENSGALG00000028982	6.32531	ENSGALG00000032428	6.07109	ENSGALG00000026152	4.91315
ENSGALG00000038140	5.69999	ENSGALG00000038140	6.05423	ENSGALG00000029381	4.49872
ENSGALG00000016964	5.69885	ENSGALG00000016964	5.48548	ENSGALG00000016142	4.38801
ENSGALG00000032626	4.64639	ENSGALG00000027184	5.45051	ENSGALG00000013723	4.37639
ENSGALG00000011046	4.50255	ENSGALG00000032626	5.01545	ENSGALG00000035075	4.26749
ENSGALG00000027184	4.27659	ENSGALG00000011046	4.56322	ENSGALG00000033932	4.23313
ENSGALG00000006138	3.77905	ENSGALG00000041129	3.89213	ENSGALG00000032626	4.18638
ENSGALG00000004859	3.67264	ENSGALG00000001558	3.46056	ENSGALG00000016964	3.77542
ENSGALG00000042001	3.51063	ENSGALG00000042001	3.41364	ENSGALG00000023709	3.39942
ENSGALG00000013057	3.39728	ENSGALG00000004859	3.35615	ENSGALG00000041380	3.34894
ENSGALG00000006785	3.39609	ENSGALG00000033932	3.29627	ENSGALG00000041129	3.34873
ENSGALG00000001558	3.36749	ENSGALG00000046532	3.23639	ENSGALG00000023742	3.12846
ENSGALG00000012072	3.29476	ENSGALG00000006785	3.22066	ENSGALG00000005408	3.12197
ENSGALG00000041129	3.24054	ENSGALG00000000720	3.20072	ENSGALG00000000720	3.04992
ENSGALG00000007651	3.18524	ENSGALG00000007651	3.15448	ENSGALG00000000154	2.81841
ENSGALG00000045511	3.17691	ENSGALG00000013057	3.14474	ENSGALG00000028982	2.72136
ENSGALG00000000720	3.13412	ENSGALG00000006138	3.08942	ENSGALG00000014603	2.67514
ENSGALG00000026970	3.0985	ENSGALG00000005408	3.07344	ENSGALG00000012075	2.6631
ENSGALG00000041192	3.05867	ENSGALG00000026970	3.0079	ENSGALG00000014659	2.65808
ENSGALG00000033932	3.01889	ENSGALG00000045511	2.99191	ENSGALG00000002576	2.64648
ENSGALG00000012075	2.90552	ENSGALG00000012072	2.98613	ENSGALG00000011220	2.61116
ENSGALG00000045105	2.78338	ENSGALG00000023709	2.84083	ENSGALG00000045085	2.53851
ENSGALG00000023709	2.76504	ENSGALG00000005802	2.73484	ENSGALG00000045511	2.50781
ENSGALG00000003144	2.73344	ENSGALG00000041192	2.72319	ENSGALG00000007651	2.42541
ENSGALG00000013911	2.7276	ENSGALG00000045105	2.67026	ENSGALG00000012072	2.22171
ENSGALG00000013468	2.69885	ENSGALG00000005826	2.64391	ENSGALG00000005757	2.22055
ENSGALG00000045534	2.54417	ENSGALG00000013911	2.60258	ENSGALG00000001558	2.20825
ENSGALG00000014659	2.42058	ENSGALG00000012075	2.58473	ENSGALG00000014428	2.16415
ENSGALG00000029381	2.38149	ENSGALG00000013468	2.56911	ENSGALG00000016485	2.13658
ENSGALG00000014603	2.33548	ENSGALG00000026152	2.56153	ENSGALG00000001256	2.09007
ENSGALG00000041380	2.3227	ENSGALG00000029381	2.53145	ENSGALG00000008022	2.04873
ENSGALG00000007052	2.31589	ENSGALG00000014659	2.50367	ENSGALG00000043619	2.0194
ENSGALG00000026152	2.22951	ENSGALG00000003144	2.49498	ENSGALG00000007381	2.01598
ENSGALG00000014297	2.21792	ENSGALG00000041380	2.47514	ENSGALG00000042828	2.01291
ENSGALG00000035075	2.20347	ENSGALG00000035075	2.46423	ENSGALG00000011225	1.96232
ENSGALG00000010149	2.16567	ENSGALG00000021627	2.36629	ENSGALG00000045105	1.95515
ENSGALG00000010560	2.16091	ENSGALG00000043619	2.3449	ENSGALG00000002160	1.91805
ENSGALG00000023821	2.1574	ENSGALG00000007052	2.30821	ENSGALG00000001181	1.91094
ENSGALG00000005826	2.15346	ENSGALG00000045534	2.29327	ENSGALG00000013993	1.8957
ENSGALG00000046187	2.13346	ENSGALG00000023821	2.23514	ENSGALG00000039705	1.88409
ENSGALG00000043619	2.12875	ENSGALG00000030661	2.1976	ENSGALG00000007158	1.88272
ENSGALG00000019094	2.08364	ENSGALG00000041491	2.17401	ENSGALG00000014684	1.86127
ENSGALG00000012480	2.0572	ENSGALG00000036747	2.05958	ENSGALG00000027786	1.85312
ENSGALG00000043208	2.01825	ENSGALG00000042828	2.03832	ENSGALG00000014297	1.82252
ENSGALG00000036747	1.9401	ENSGALG00000014603	2.03375	ENSGALG00000004594	1.82024
ENSGALG00000002832	1.93576	ENSGALG00000002832	2.0079	ENSGALG00000004859	1.81325
ENSGALG00000001181	1.93562	ENSGALG00000010560	1.99968	ENSGALG00000033680	1.80116
ENSGALG00000030661	1.93282	ENSGALG00000046187	1.96448	ENSGALG00000035810	1.79531
ENSGALG00000014811	1.88655	ENSGALG00000010149	1.93893	ENSGALG00000041192	1.77341
ENSGALG00000042828	1.87635	ENSGALG00000033680	1.92685	ENSGALG00000006138	1.74409
ENSGALG00000021627	1.85076	ENSGALG00000037629	1.90824	ENSGALG00000030291	1.69531
ENSGALG00000037629	1.84877	ENSGALG00000035810	1.88738	ENSGALG00000039716	1.68983
ENSGALG00000005802	1.83199	ENSGALG00000043208	1.87643	ENSGALG00000043167	1.6685
ENSGALG00000008623	1.75521	ENSGALG00000014674	1.85112	ENSGALG00000013468	1.63693
ENSGALG00000001231	1.73587	ENSGALG00000002160	1.84297	ENSGALG00000041621	1.62797
ENSGALG00000014684	1.73275	ENSGALG00000008022	1.80677	ENSGALG00000043208	1.62409
ENSGALG00000035810	1.72812	ENSGALG00000019094	1.79699	ENSGALG00000014011	1.62131
ENSGALG00000002160	1.71833	ENSGALG00000040901	1.78589	ENSGALG00000040901	1.61234
ENSGALG00000040901	1.70723	ENSGALG00000001181	1.76296	ENSGALG00000044770	1.59414
ENSGALG00000005609	1.68758	ENSGALG00000012480	1.74687	ENSGALG00000012480	1.54505
ENSGALG00000033680	1.66863	ENSGALG00000008623	1.71832	ENSGALG00000019094	1.52885
ENSGALG00000044770	1.64824	ENSGALG00000014297	1.69484	ENSGALG00000002832	1.51891
ENSGALG00000021475	1.6095	ENSGALG00000001470	1.67112	ENSGALG00000006608	1.49297
ENSGALG00000008022	1.59574	ENSGALG00000014684	1.66177	ENSGALG00000041491	1.45597
ENSGALG00000004594	1.59538	ENSGALG00000016759	1.64726	ENSGALG00000045534	1.43834
ENSGALG00000016759	1.56068	ENSGALG00000002576	1.62739	ENSGALG00000012200	1.43595
ENSGALG00000038848	1.48478	ENSGALG00000005609	1.61546	ENSGALG00000030661	1.37114
ENSGALG00000040131	1.48166	ENSGALG00000038848	1.61158	ENSGALG00000001728	1.36641
ENSGALG00000014674	1.48139	ENSGALG00000014811	1.60345	ENSGALG00000026970	1.35085
ENSGALG00000012479	1.44707	ENSGALG00000001231	1.49825	ENSGALG00000008840	1.34176
ENSGALG00000029596	1.4099	ENSGALG00000040131	1.48995	ENSGALG00000005609	1.33407
ENSGALG00000016559	1.39601	ENSGALG00000044770	1.44851	ENSGALG00000011572	1.33163
ENSGALG00000004250	1.36971	ENSGALG00000042077	1.40595	ENSGALG00000033391	1.3208
ENSGALG00000034846	1.35604	ENSGALG00000012479	1.4036	ENSGALG00000007780	1.32056
ENSGALG00000014428	1.33209	ENSGALG00000021475	1.39804	ENSGALG00000013642	1.31168
ENSGALG00000002576	1.32676	ENSGALG00000004199	1.39556	ENSGALG00000014674	1.30062
ENSGALG00000001525	1.30983	ENSGALG00000015712	1.39156	ENSGALG00000033557	1.29885
ENSGALG00000001470	1.27427	ENSGALG00000004250	1.37761	ENSGALG00000001331	1.28698
ENSGALG00000005757	1.2729	ENSGALG00000004231	1.34526	ENSGALG00000001231	1.27699
ENSGALG00000041491	1.26507	ENSGALG00000006546	1.30781	ENSGALG00000011468	1.26581
ENSGALG00000017228	1.25065	ENSGALG00000001605	1.30411	ENSGALG00000033195	1.22627
ENSGALG00000009177	1.21665	ENSGALG00000005757	1.29877	ENSGALG00000035935	1.22374
ENSGALG00000004231	1.21309	ENSGALG00000001525	1.27523	ENSGALG00000026663	1.18904
ENSGALG00000013642	1.20628	ENSGALG00000007381	1.25579	ENSGALG00000038656	1.1807
ENSGALG00000034511	1.20359	ENSGALG00000016559	1.24425	ENSGALG00000016693	1.15917
ENSGALG00000011531	1.18498	ENSGALG00000013993	1.24387	ENSGALG00000021475	1.15214
ENSGALG00000045478	1.18474	ENSGALG00000014428	1.22855	ENSGALG00000001525	1.14884
ENSGALG00000003527	1.15084	ENSGALG00000042326	1.22708	ENSGALG00000040444	1.12844
ENSGALG00000008840	1.12925	ENSGALG00000034511	1.20253	ENSGALG00000038146	1.12653
ENSGALG00000037686	1.11782	ENSGALG00000039716	1.19629	ENSGALG00000032687	1.12399
ENSGALG00000001416	1.09918	ENSGALG00000004594	1.16997	ENSGALG00000008933	1.12241
ENSGALG00000002167	1.098	ENSGALG00000034846	1.16193	ENSGALG00000003111	1.11278
ENSGALG00000005905	1.09115	ENSGALG00000002167	1.14956	ENSGALG00000009885	1.08855
ENSGALG00000042077	1.07639	ENSGALG00000029066	1.1426	ENSGALG00000002260	1.08056
ENSGALG00000039716	1.06215	ENSGALG00000007557	1.12364	ENSGALG00000004199	1.03784
ENSGALG00000029000	1.05977	ENSGALG00000006002	1.10555	ENSGALG00000000836	1.02479
ENSGALG00000017289	1.04712	ENSGALG00000029000	1.09598	ENSGALG00000008936	1.02134
ENSGALG00000001021	1.04384	ENSGALG00000002818	1.07134	ENSGALG00000046187	1.02104
ENSGALG00000038141	1.03717	ENSGALG00000013642	1.06532	ENSGALG00000034591	1.01885
ENSGALG00000015712	1.02359	ENSGALG00000003651	1.06225	ENSGALG00000003144	1.01378
ENSGALG00000036990	1.0177	ENSGALG00000023909	1.05576	ENSGALG00000006546	1.01278
ENSGALG00000009626	1.01362	ENSGALG00000041009	1.05539	ENSGALG00000001569	1.01168
ENSGALG00000006546	1.01111	ENSGALG00000038311	1.05281	ENSGALG00000031163	1.00097
ENSGALG00000030291	1.00934	ENSGALG00000011531	1.05249	ENSGALG00000034478	0.991718
ENSGALG00000006002	0.9971	ENSGALG00000039705	1.04994	ENSGALG00000006181	0.977618
ENSGALG00000007557	0.996485	ENSGALG00000003457	1.04704	ENSGALG00000033455	0.974068
ENSGALG00000008603	0.979968	ENSGALG00000003527	1.01956	ENSGALG00000004322	0.972999
ENSGALG00000003457	0.970167	ENSGALG00000009177	1.0146	ENSGALG00000040131	0.968204
ENSGALG00000039705	0.963827	ENSGALG00000013272	0.975799	ENSGALG00000002167	0.961824
ENSGALG00000034344	0.934175	ENSGALG00000036990	0.975429	ENSGALG00000039206	0.957083
ENSGALG00000003651	0.93255	ENSGALG00000009885	0.937289	ENSGALG00000026188	0.950367
ENSGALG00000001331	0.925784	ENSGALG00000001333	0.92693	ENSGALG00000011531	0.937017
ENSGALG00000012082	0.894643	ENSGALG00000006378	0.919836	ENSGALG00000038848	0.924382
ENSGALG00000012462	0.89214	ENSGALG00000012200	0.917615	ENSGALG00000015624	0.923097
ENSGALG00000003572	0.889724	ENSGALG00000041294	0.892601	ENSGALG00000034511	0.920614
ENSGALG00000001256	0.886219	ENSGALG00000005905	0.891937	ENSGALG00000027835	0.897975
ENSGALG00000012200	0.873496	ENSGALG00000008603	0.889858	ENSGALG00000001350	0.89689
ENSGALG00000043167	0.872426	ENSGALG00000034344	0.888664	ENSGALG00000003282	0.895216
ENSGALG00000013072	0.84383	ENSGALG00000001331	0.885964	ENSGALG00000007698	0.89428
ENSGALG00000011965	0.842176	ENSGALG00000008840	0.8848	ENSGALG00000013057	0.892841
ENSGALG00000032743	0.836217	ENSGALG00000015977	0.884193	ENSGALG00000006170	0.891861
ENSGALG00000002846	0.834387	ENSGALG00000008555	0.880729	ENSGALG00000015665	0.887535
ENSGALG00000013272	0.830546	ENSGALG00000013072	0.871576	ENSGALG00000005321	0.882876
ENSGALG00000006351	0.8302	ENSGALG00000016471	0.869677	ENSGALG00000010149	0.866689
ENSGALG00000008933	0.82972	ENSGALG00000024378	0.855475	ENSGALG00000028520	0.857054
ENSGALG00000011572	0.827147	ENSGALG00000017289	0.854557	ENSGALG00000005905	0.855375
ENSGALG00000013503	0.823555	ENSGALG00000008936	0.847889	ENSGALG00000029766	0.851857
ENSGALG00000005947	0.817109	ENSGALG00000037686	0.842712	ENSGALG00000008346	0.85006
ENSGALG00000001333	0.810884	ENSGALG00000001569	0.8304	ENSGALG00000011813	0.84963
ENSGALG00000011511	0.804181	ENSGALG00000012462	0.820622	ENSGALG00000015977	0.847328
ENSGALG00000001439	0.79284	ENSGALG00000001021	0.806103	ENSGALG00000042023	0.845236
ENSGALG00000031553	0.786797	ENSGALG00000011965	0.803893	ENSGALG00000003267	0.844258
ENSGALG00000014799	0.785135	ENSGALG00000012082	0.798477	ENSGALG00000000461	0.835736
ENSGALG00000039741	0.785112	ENSGALG00000031553	0.797554	ENSGALG00000003457	0.834209
ENSGALG00000008936	0.776506	ENSGALG00000006430	0.797049	ENSGALG00000003652	0.831042
ENSGALG00000043545	0.774084	ENSGALG00000041346	0.794542	ENSGALG00000013911	0.82107
ENSGALG00000008098	0.772821	ENSGALG00000028262	0.793783	ENSGALG00000010560	0.809475
ENSGALG00000009968	0.771643	ENSGALG00000006715	0.793621	ENSGALG00000017239	0.80745
ENSGALG00000001942	0.770683	ENSGALG00000006351	0.772044	ENSGALG00000042001	0.805375
ENSGALG00000009443	0.759776	ENSGALG00000027786	0.767363	ENSGALG00000033618	0.805369
ENSGALG00000035537	0.757808	ENSGALG00000012971	0.765206	ENSGALG00000039202	0.804102
ENSGALG00000003181	0.753194	ENSGALG00000009864	0.763873	ENSGALG00000016759	0.803079
ENSGALG00000036616	0.752875	ENSGALG00000013503	0.756912	ENSGALG00000036747	0.802895
ENSGALG00000036519	0.748694	ENSGALG00000005947	0.755788	ENSGALG00000016047	0.791185
ENSGALG00000004162	0.746892	ENSGALG00000045925	0.753135	ENSGALG00000028262	0.788036
ENSGALG00000004199	0.745342	ENSGALG00000030291	0.752329	ENSGALG00000041009	0.786696
ENSGALG00000040724	0.745236	ENSGALG00000035537	0.750238	ENSGALG00000006822	0.780279
ENSGALG00000007381	0.743708	ENSGALG00000007690	0.750193	ENSGALG00000010201	0.777474
ENSGALG00000040116	0.74344	ENSGALG00000036621	0.748736	ENSGALG00000011490	0.761168
ENSGALG00000039080	0.742134	ENSGALG00000038393	0.744811	ENSGALG00000005020	0.746785
ENSGALG00000009500	0.735372	ENSGALG00000012586	0.744537	ENSGALG00000038393	0.745957
ENSGALG00000004400	0.729059	ENSGALG00000000836	0.735823	ENSGALG00000033083	0.739034
ENSGALG00000002818	0.727376	ENSGALG00000005305	0.732461	ENSGALG00000001049	0.73896
ENSGALG00000043399	0.719899	ENSGALG00000003572	0.732276	ENSGALG00000008014	0.738685
ENSGALG00000030871	0.715072	ENSGALG00000011511	0.724462	ENSGALG00000034225	0.728543
ENSGALG00000006378	0.714382	ENSGALG00000043118	0.722812	ENSGALG00000039080	0.726765
ENSGALG00000011490	0.711676	ENSGALG00000005035	0.71458	ENSGALG00000003261	0.700875
ENSGALG00000038311	0.711497	ENSGALG00000013971	0.710731	ENSGALG00000039751	0.694992
ENSGALG00000007698	0.70573	ENSGALG00000039742	0.710591	ENSGALG00000026957	0.692242
ENSGALG00000030991	0.696473	ENSGALG00000002846	0.708898	ENSGALG00000006837	0.691288
ENSGALG00000011994	0.691196	ENSGALG00000008098	0.704987	ENSGALG00000016289	0.685955
ENSGALG00000006430	0.688719	ENSGALG00000009968	0.701496	ENSGALG00000012705	0.685856
ENSGALG00000039206	0.685143	ENSGALG00000001942	0.700031	ENSGALG00000001529	0.685356
ENSGALG00000036850	0.678551	ENSGALG00000038146	0.699288	ENSGALG00000010700	0.680237
ENSGALG00000034616	0.676705	ENSGALG00000032743	0.697794	ENSGALG00000031031	0.669205
ENSGALG00000008555	0.675695	ENSGALG00000012370	0.690087	ENSGALG00000037256	0.667203
ENSGALG00000014298	0.674802	ENSGALG00000034213	0.689407	ENSGALG00000037522	0.663928
ENSGALG00000024378	0.673304	ENSGALG00000030376	0.68695	ENSGALG00000014811	0.662786
ENSGALG00000006974	0.672313	ENSGALG00000003636	0.682797	ENSGALG00000009875	0.659241
ENSGALG00000041009	0.671437	ENSGALG00000004400	0.672505	ENSGALG00000017002	0.657002
ENSGALG00000037625	0.669534	ENSGALG00000033557	0.670892	ENSGALG00000011153	0.651417
ENSGALG00000041346	0.666763	ENSGALG00000040297	0.67051	ENSGALG00000005682	0.65111
ENSGALG00000007181	0.66499	ENSGALG00000036519	0.662935	ENSGALG00000032335	0.650928
ENSGALG00000031839	0.664511	ENSGALG00000011572	0.658121	ENSGALG00000013462	0.648739
ENSGALG00000006376	0.662177	ENSGALG00000003185	0.657247	ENSGALG00000002877	0.648624
ENSGALG00000005653	0.661706	ENSGALG00000004288	0.648184	ENSGALG00000007181	0.648402
ENSGALG00000015813	0.658475	ENSGALG00000004322	0.647949	ENSGALG00000006854	0.642164
ENSGALG00000010629	0.657596	ENSGALG00000016760	0.643911	ENSGALG00000007712	0.641149
ENSGALG00000030502	0.653992	ENSGALG00000014298	0.642091	ENSGALG00000002225	0.640096
ENSGALG00000007416	0.653013	ENSGALG00000039993	0.640922	ENSGALG00000013867	0.63421
ENSGALG00000015573	0.649384	ENSGALG00000010505	0.637861	ENSGALG00000037538	0.633044
ENSGALG00000027351	0.641779	ENSGALG00000015693	0.637082	ENSGALG00000023364	0.630435
ENSGALG00000041978	0.635781	ENSGALG00000036850	0.634897	ENSGALG00000031493	0.630326
ENSGALG00000008346	0.63091	ENSGALG00000010629	0.631315	ENSGALG00000034251	0.629164
ENSGALG00000003652	0.630679	ENSGALG00000001439	0.628694	ENSGALG00000013272	0.627535
ENSGALG00000015056	0.625652	ENSGALG00000017239	0.628215	ENSGALG00000045478	0.625139
ENSGALG00000028262	0.623743	ENSGALG00000003111	0.6265	ENSGALG00000014982	0.624122
ENSGALG00000036621	0.620707	ENSGALG00000042325	0.624912	ENSGALG00000017096	0.622514
ENSGALG00000006670	0.620288	ENSGALG00000035487	0.622923	ENSGALG00000007357	0.621069
ENSGALG00000005006	0.618115	ENSGALG00000008346	0.619731	ENSGALG00000008098	0.619922
ENSGALG00000015887	0.617503	ENSGALG00000007181	0.618947	ENSGALG00000039008	0.610246
ENSGALG00000001239	0.615333	ENSGALG00000029621	0.618071	ENSGALG00000043607	0.610068
ENSGALG00000016760	0.615152	ENSGALG00000039206	0.617988	ENSGALG00000036883	0.609308
ENSGALG00000034766	0.611887	ENSGALG00000023703	0.617294	ENSGALG00000014936	0.608054
ENSGALG00000014801	0.609261	ENSGALG00000007012	0.614207	ENSGALG00000035537	0.607636
ENSGALG00000003130	0.607907	ENSGALG00000003709	0.611943	ENSGALG00000033887	0.604743
ENSGALG00000011553	0.607668	ENSGALG00000007412	0.611629	ENSGALG00000031037	0.603829
ENSGALG00000043118	0.603869	ENSGALG00000029072	0.608408	ENSGALG00000002818	0.60362
ENSGALG00000004480	0.603254	ENSGALG00000010243	0.608199	ENSGALG00000011406	0.603262
ENSGALG00000041102	0.602803	ENSGALG00000040116	0.605049	ENSGALG00000013342	0.603144
ENSGALG00000010243	0.599698	ENSGALG00000035656	0.603741	ENSGALG00000008603	0.602119
ENSGALG00000039895	0.596212	ENSGALG00000011490	0.602196	ENSGALG00000040724	0.596702
ENSGALG00000011814	0.59545	ENSGALG00000006181	0.601177	ENSGALG00000011994	0.596179
ENSGALG00000013462	0.595324	ENSGALG00000032588	0.599231	ENSGALG00000041060	0.595707
ENSGALG00000033195	0.594294	ENSGALG00000004180	0.599179	ENSGALG00000011965	0.595424
ENSGALG00000039993	0.592356	ENSGALG00000026279	0.596449	ENSGALG00000036572	0.59179
ENSGALG00000015693	0.588954	ENSGALG00000017244	0.596132	ENSGALG00000002555	0.588018
ENSGALG00000027152	0.587346	ENSGALG00000016467	0.593853	ENSGALG00000041346	0.578679
ENSGALG00000023188	0.58567	ENSGALG00000009856	0.590534	ENSGALG00000006715	0.577548
ENSGALG00000034213	0.585315	ENSGALG00000043399	0.589933	ENSGALG00000011228	0.575468
ENSGALG00000033083	0.584462	ENSGALG00000004480	0.589804	ENSGALG00000030958	0.572777
ENSGALG00000033618	0.583132	ENSGALG00000036572	0.589398	ENSGALG00000042469	0.572572
ENSGALG00000001569	0.578496	ENSGALG00000035453	0.58797	ENSGALG00000004480	0.571751
ENSGALG00000009020	0.576884	ENSGALG00000006099	0.586122	ENSGALG00000035317	0.567542
ENSGALG00000030376	0.574808	ENSGALG00000029439	0.584679	ENSGALG00000037629	0.567071
ENSGALG00000016017	0.572208	ENSGALG00000003261	0.582967	ENSGALG00000033379	0.566958
ENSGALG00000017211	0.571705	ENSGALG00000001256	0.579311	ENSGALG00000034973	0.564683
ENSGALG00000001976	0.569241	ENSGALG00000042463	0.578901	ENSGALG00000010818	0.564414
ENSGALG00000006876	0.567281	ENSGALG00000023188	0.574768	ENSGALG00000012971	0.561299
ENSGALG00000032305	0.566568	ENSGALG00000015813	0.573918	ENSGALG00000027805	0.560864
ENSGALG00000004515	0.559229	ENSGALG00000039347	0.573153	ENSGALG00000044493	0.55897
ENSGALG00000017239	0.559143	ENSGALG00000043167	0.572261	ENSGALG00000014923	0.557347
ENSGALG00000001540	0.555175	ENSGALG00000015713	0.570335	ENSGALG00000005830	0.556019
ENSGALG00000009896	0.553224	ENSGALG00000033083	0.570077	ENSGALG00000042077	0.548827
ENSGALG00000003241	0.552666	ENSGALG00000035595	0.569811	ENSGALG00000037989	0.547483
ENSGALG00000034198	0.551787	ENSGALG00000034251	0.569366	ENSGALG00000006974	0.545982
ENSGALG00000000836	0.550019	ENSGALG00000043545	0.567991	ENSGALG00000016473	0.545282
ENSGALG00000001428	0.549967	ENSGALG00000003345	0.565618	ENSGALG00000012978	0.544174
ENSGALG00000016185	0.549311	ENSGALG00000009443	0.565375	ENSGALG00000012082	0.538741
ENSGALG00000013715	0.547281	ENSGALG00000013232	0.563291	ENSGALG00000006040	0.536208
ENSGALG00000026663	0.544609	ENSGALG00000001561	0.562969	ENSGALG00000041283	0.529677
ENSGALG00000016444	0.543728	ENSGALG00000013659	0.562861	ENSGALG00000009279	0.528641
ENSGALG00000029066	0.543523	ENSGALG00000013715	0.560692	ENSGALG00000034688	0.523906
ENSGALG00000006794	0.542818	ENSGALG00000008009	0.560181	ENSGALG00000034396	0.521021
ENSGALG00000016471	0.542097	ENSGALG00000005006	0.55895	ENSGALG00000033090	0.520553
ENSGALG00000003803	0.540335	ENSGALG00000030502	0.557967	ENSGALG00000039099	0.511427
ENSGALG00000030602	0.537575	ENSGALG00000035317	0.55792	ENSGALG00000015027	0.509897
ENSGALG00000037164	0.535611	ENSGALG00000031839	0.5572	ENSGALG00000013659	0.508752
ENSGALG00000005090	0.534346	ENSGALG00000023066	0.555775	ENSGALG00000045706	0.508171
ENSGALG00000000681	0.533577	ENSGALG00000040724	0.55481	ENSGALG00000037164	0.508166
ENSGALG00000006854	0.532048	ENSGALG00000007409	0.552896	ENSGALG00000042744	0.507683
ENSGALG00000014084	0.530731	ENSGALG00000011814	0.552694	ENSGALG00000013073	0.506319
ENSGALG00000002222	0.530488	ENSGALG00000027152	0.551639	ENSGALG00000014408	0.502226
ENSGALG00000007690	0.530053	ENSGALG00000015399	0.550906	ENSGALG00000011409	0.501912
ENSGALG00000010042	0.529921	ENSGALG00000002816	0.548232	ENSGALG00000005035	0.500243
ENSGALG00000004288	0.529836	ENSGALG00000033195	0.547624	ENSGALG00000007337	0.499644
ENSGALG00000003111	0.529314	ENSGALG00000014408	0.546254	ENSGALG00000009879	0.499427
ENSGALG00000003086	0.528166	ENSGALG00000000589	0.54573	ENSGALG00000006826	0.497467
ENSGALG00000007412	0.52805	ENSGALG00000006876	0.545033	ENSGALG00000005006	0.494973
ENSGALG00000038152	0.527939	ENSGALG00000006826	0.5433	ENSGALG00000014568	0.493712
ENSGALG00000003650	0.527309	ENSGALG00000008537	0.539726	ENSGALG00000016186	0.493482
ENSGALG00000013795	0.525849	ENSGALG00000001428	0.538816	ENSGALG00000015733	0.492504
ENSGALG00000004756	0.524578	ENSGALG00000041060	0.53502	ENSGALG00000040297	0.49218
ENSGALG00000009875	0.523631	ENSGALG00000005090	0.534423	ENSGALG00000029261	0.492072
ENSGALG00000039751	0.523161	ENSGALG00000007698	0.53352	ENSGALG00000041988	0.491679
ENSGALG00000011395	0.522732	ENSGALG00000015109	0.532872	ENSGALG00000043219	0.490301
ENSGALG00000023703	0.522473	ENSGALG00000009680	0.529389	ENSGALG00000000535	0.489168
ENSGALG00000006181	0.522029	ENSGALG00000034615	0.529324	ENSGALG00000024288	0.484442
ENSGALG00000003373	0.521993	ENSGALG00000005632	0.52801	ENSGALG00000035641	0.484152
ENSGALG00000042321	0.51893	ENSGALG00000037663	0.527729	ENSGALG00000045168	0.48315
ENSGALG00000036572	0.518345	ENSGALG00000003181	0.526573	ENSGALG00000043545	0.482802
ENSGALG00000005489	0.514579	ENSGALG00000037256	0.523099	ENSGALG00000011446	0.48052
ENSGALG00000023541	0.513995	ENSGALG00000007158	0.522305	ENSGALG00000003181	0.479821
ENSGALG00000012484	0.511402	ENSGALG00000026146	0.52074	ENSGALG00000004523	0.479705
ENSGALG00000038146	0.511177	ENSGALG00000011162	0.519002	ENSGALG00000034855	0.479388
ENSGALG00000004322	0.507654	ENSGALG00000034297	0.518978	ENSGALG00000004505	0.476949
ENSGALG00000023066	0.50599	ENSGALG00000027351	0.51698	ENSGALG00000017154	0.47634
ENSGALG00000032588	0.505539	ENSGALG00000008475	0.51591	ENSGALG00000034939	0.474993
ENSGALG00000032799	0.504552	ENSGALG00000006670	0.510592	ENSGALG00000042279	0.473829
ENSGALG00000009732	0.504348	ENSGALG00000030613	0.508831	ENSGALG00000034615	0.472875
ENSGALG00000006715	0.501518	ENSGALG00000003267	0.507144	ENSGALG00000042511	0.472244
ENSGALG00000042325	0.501152	ENSGALG00000009415	0.506416	ENSGALG00000042612	0.468069
ENSGALG00000013022	0.500402	ENSGALG00000032231	0.506164	ENSGALG00000000589	0.464595
ENSGALG00000033772	0.49977	ENSGALG00000007780	0.505997	ENSGALG00000035912	0.464589
ENSGALG00000034615	0.498174	ENSGALG00000005805	0.505637	ENSGALG00000003720	0.464196
ENSGALG00000010311	0.497442	ENSGALG00000038044	0.503696	ENSGALG00000023347	0.46369
ENSGALG00000045185	0.4964	ENSGALG00000009626	0.503423	ENSGALG00000040827	0.462307
ENSGALG00000042048	0.496011	ENSGALG00000007771	0.50145	ENSGALG00000012144	0.457729
ENSGALG00000010592	0.4945	ENSGALG00000008933	0.500977	ENSGALG00000034507	0.457019
ENSGALG00000006958	0.494387	ENSGALG00000015573	0.500473	ENSGALG00000008415	0.456483
ENSGALG00000012186	0.494129	ENSGALG00000014799	0.499826	ENSGALG00000006794	0.454784
ENSGALG00000011419	0.493381	ENSGALG00000026834	0.499337	ENSGALG00000010311	0.453631
ENSGALG00000033513	0.492897	ENSGALG00000008328	0.498959	ENSGALG00000038311	0.453419
ENSGALG00000032577	0.492843	ENSGALG00000039202	0.496164	ENSGALG00000009968	0.453258
ENSGALG00000007780	0.492603	ENSGALG00000035182	0.495097	ENSGALG00000012186	0.453004
ENSGALG00000030240	0.490583	ENSGALG00000005649	0.494123	ENSGALG00000014485	0.451755
ENSGALG00000005450	0.48987	ENSGALG00000003747	0.493819	ENSGALG00000003355	0.446185
ENSGALG00000016147	0.489113	ENSGALG00000014801	0.493727	ENSGALG00000037076	0.445219
ENSGALG00000012370	0.487166	ENSGALG00000046226	0.493716	ENSGALG00000010031	0.444552
ENSGALG00000003720	0.485242	ENSGALG00000010097	0.493478	ENSGALG00000000438	0.444201
ENSGALG00000003758	0.483938	ENSGALG00000033772	0.491275	ENSGALG00000032469	0.441207
ENSGALG00000000843	0.48155	ENSGALG00000009732	0.490633	ENSGALG00000034918	0.440874
ENSGALG00000036963	0.479153	ENSGALG00000015112	0.489174	ENSGALG00000033813	0.440183
ENSGALG00000035453	0.478857	ENSGALG00000034456	0.483577	ENSGALG00000031588	0.43939
ENSGALG00000016050	0.478508	ENSGALG00000009896	0.48257	ENSGALG00000011811	0.438878
ENSGALG00000013745	0.477239	ENSGALG00000023881	0.482507	ENSGALG00000011118	0.43674
ENSGALG00000030923	0.476506	ENSGALG00000033068	0.481036	ENSGALG00000039523	0.435579
ENSGALG00000011456	0.476501	ENSGALG00000006794	0.480947	ENSGALG00000003505	0.433268
ENSGALG00000003185	0.475926	ENSGALG00000011395	0.479587	ENSGALG00000006376	0.433134
ENSGALG00000006647	0.47575	ENSGALG00000038399	0.479237	ENSGALG00000015253	0.431222
ENSGALG00000010961	0.475297	ENSGALG00000031680	0.47923	ENSGALG00000000433	0.430158
ENSGALG00000042009	0.475175	ENSGALG00000003652	0.478891	ENSGALG00000016486	0.429276
ENSGALG00000043390	0.473746	ENSGALG00000009500	0.476602	ENSGALG00000014974	0.428167
ENSGALG00000010129	0.473407	ENSGALG00000004070	0.473967	ENSGALG00000029831	0.425643
ENSGALG00000042612	0.472008	ENSGALG00000027462	0.473909	ENSGALG00000030736	0.424363
ENSGALG00000000589	0.470914	ENSGALG00000003233	0.473843	ENSGALG00000004203	0.420876
ENSGALG00000015112	0.470648	ENSGALG00000004793	0.472347	ENSGALG00000011608	0.419804
ENSGALG00000026279	0.470519	ENSGALG00000038504	0.471229	ENSGALG00000028284	0.419006
ENSGALG00000033647	0.470149	ENSGALG00000038207	0.470772	ENSGALG00000036310	0.418294
ENSGALG00000005321	0.469724	ENSGALG00000013795	0.469238	ENSGALG00000037297	0.417654
ENSGALG00000011813	0.469431	ENSGALG00000010921	0.468597	ENSGALG00000007353	0.417239
ENSGALG00000036391	0.469281	ENSGALG00000042807	0.46846	ENSGALG00000013026	0.416134
ENSGALG00000035007	0.469056	ENSGALG00000027330	0.46831	ENSGALG00000007082	0.415736
ENSGALG00000017195	0.467516	ENSGALG00000030450	0.467483	ENSGALG00000014570	0.415359
ENSGALG00000038504	0.466503	ENSGALG00000032305	0.467467	ENSGALG00000006351	0.415192
ENSGALG00000013659	0.466366	ENSGALG00000013505	0.466998	ENSGALG00000041471	0.414951
ENSGALG00000005422	0.46494	ENSGALG00000000681	0.465679	ENSGALG00000033525	0.414861
ENSGALG00000011643	0.464534	ENSGALG00000003574	0.463296	ENSGALG00000031159	0.414499
ENSGALG00000005035	0.464325	ENSGALG00000016605	0.460638	ENSGALG00000006399	0.41277
ENSGALG00000015293	0.463868	ENSGALG00000009275	0.459521	ENSGALG00000011643	0.412275
ENSGALG00000008475	0.462703	ENSGALG00000005287	0.458861	ENSGALG00000016471	0.411918
ENSGALG00000004960	0.462158	ENSGALG00000005653	0.458607	ENSGALG00000032231	0.410825
ENSGALG00000014168	0.461424	ENSGALG00000017211	0.457997	ENSGALG00000043118	0.410812
ENSGALG00000003369	0.461093	ENSGALG00000001540	0.456275	ENSGALG00000014976	0.410761
ENSGALG00000007792	0.460777	ENSGALG00000008554	0.454999	ENSGALG00000035952	0.410594
ENSGALG00000009016	0.459832	ENSGALG00000016017	0.45433	ENSGALG00000007723	0.409174
ENSGALG00000042511	0.457969	ENSGALG00000045185	0.453464	ENSGALG00000021345	0.408686
ENSGALG00000039523	0.457963	ENSGALG00000008747	0.453342	ENSGALG00000002682	0.40852
ENSGALG00000033391	0.456835	ENSGALG00000030027	0.45333	ENSGALG00000006422	0.408511
ENSGALG00000012865	0.456463	ENSGALG00000003369	0.451802	ENSGALG00000005678	0.407301
ENSGALG00000034421	0.456032	ENSGALG00000001049	0.449529	ENSGALG00000040825	0.406584
ENSGALG00000042170	0.455081	ENSGALG00000034688	0.449504	ENSGALG00000002150	0.40616
ENSGALG00000037663	0.454718	ENSGALG00000000516	0.449168	ENSGALG00000023703	0.406103
ENSGALG00000004719	0.454158	ENSGALG00000006974	0.448527	ENSGALG00000038166	0.405699
ENSGALG00000044493	0.454005	ENSGALG00000042321	0.447637	ENSGALG00000033739	0.405658
ENSGALG00000029681	0.453898	ENSGALG00000016050	0.447594	ENSGALG00000021627	0.405342
ENSGALG00000037256	0.450769	ENSGALG00000031934	0.445332	ENSGALG00000013297	0.404658
ENSGALG00000008328	0.44918	ENSGALG00000005909	0.444331	ENSGALG00000015399	0.404052
ENSGALG00000006491	0.448551	ENSGALG00000008297	0.443979	ENSGALG00000045966	0.403734
ENSGALG00000039307	0.448547	ENSGALG00000012186	0.442652	ENSGALG00000039197	0.399447
ENSGALG00000040232	0.447506	ENSGALG00000015259	0.442269	ENSGALG00000039761	0.398757
ENSGALG00000015624	0.446951	ENSGALG00000015683	0.441745	ENSGALG00000008911	0.396778
ENSGALG00000001973	0.446853	ENSGALG00000015293	0.440826	ENSGALG00000007456	0.396615
ENSGALG00000015666	0.442095	ENSGALG00000010268	0.440613	ENSGALG00000040904	0.39641
ENSGALG00000036730	0.441945	ENSGALG00000039895	0.437374	ENSGALG00000030871	0.396179
ENSGALG00000014749	0.441345	ENSGALG00000015446	0.436326	ENSGALG00000010924	0.393798
ENSGALG00000035656	0.440063	ENSGALG00000034591	0.435397	ENSGALG00000000059	0.392928
ENSGALG00000010097	0.439822	ENSGALG00000026264	0.434858	ENSGALG00000042409	0.39265
ENSGALG00000006205	0.437712	ENSGALG00000029681	0.434351	ENSGALG00000033573	0.39212
ENSGALG00000000540	0.436729	ENSGALG00000046461	0.433379	ENSGALG00000010286	0.391134
ENSGALG00000007158	0.436338	ENSGALG00000042492	0.432056	ENSGALG00000010350	0.391001
ENSGALG00000039685	0.435696	ENSGALG00000004661	0.431498	ENSGALG00000017179	0.388474
ENSGALG00000016467	0.432169	ENSGALG00000009233	0.43017	ENSGALG00000006777	0.388015
ENSGALG00000009233	0.432109	ENSGALG00000027980	0.429106	ENSGALG00000015712	0.387954
ENSGALG00000004627	0.431855	ENSGALG00000041762	0.42804	ENSGALG00000017208	0.387094
ENSGALG00000034591	0.431609	ENSGALG00000028367	0.427673	ENSGALG00000009942	0.387007
ENSGALG00000008911	0.431455	ENSGALG00000037695	0.427476	ENSGALG00000008658	0.385383
ENSGALG00000041471	0.43002	ENSGALG00000006052	0.427228	ENSGALG00000012370	0.385065
ENSGALG00000017091	0.429573	ENSGALG00000042170	0.426112	ENSGALG00000000650	0.384729
ENSGALG00000039472	0.429071	ENSGALG00000015033	0.425967	ENSGALG00000004850	0.384512
ENSGALG00000015691	0.428886	ENSGALG00000042612	0.425901	ENSGALG00000008651	0.384192
ENSGALG00000015033	0.428815	ENSGALG00000017091	0.42404	ENSGALG00000036840	0.382971
ENSGALG00000016931	0.428097	ENSGALG00000039958	0.423705	ENSGALG00000040773	0.382811
ENSGALG00000016026	0.427137	ENSGALG00000004295	0.423276	ENSGALG00000004521	0.382608
ENSGALG00000007555	0.427088	ENSGALG00000033813	0.422676	ENSGALG00000040120	0.382021
ENSGALG00000011324	0.426733	ENSGALG00000038656	0.422381	ENSGALG00000005860	0.38167
ENSGALG00000001429	0.425494	ENSGALG00000008095	0.42144	ENSGALG00000000685	0.379971
ENSGALG00000045050	0.424655	ENSGALG00000012836	0.421308	ENSGALG00000033971	0.379684
ENSGALG00000007141	0.424417	ENSGALG00000011406	0.417726	ENSGALG00000005332	0.379593
ENSGALG00000004974	0.424089	ENSGALG00000015193	0.416014	ENSGALG00000006502	0.379288
ENSGALG00000005558	0.421159	ENSGALG00000015939	0.414917	ENSGALG00000017006	0.379217
ENSGALG00000039990	0.421095	ENSGALG00000004328	0.413083	ENSGALG00000004610	0.379096
ENSGALG00000006052	0.420064	ENSGALG00000033971	0.412484	ENSGALG00000042508	0.378917
ENSGALG00000038044	0.419125	ENSGALG00000031112	0.412365	ENSGALG00000006503	0.378803
ENSGALG00000014568	0.418463	ENSGALG00000008025	0.412113	ENSGALG00000017681	0.378141
ENSGALG00000010047	0.415933	ENSGALG00000041643	0.41084	ENSGALG00000003757	0.376092
ENSGALG00000008095	0.414633	ENSGALG00000016174	0.408745	ENSGALG00000012903	0.375488
ENSGALG00000040957	0.41412	ENSGALG00000008055	0.408741	ENSGALG00000001014	0.374196
ENSGALG00000036645	0.413993	ENSGALG00000037166	0.408048	ENSGALG00000003661	0.374166
ENSGALG00000012586	0.41398	ENSGALG00000012998	0.408036	ENSGALG00000004629	0.372752
ENSGALG00000039182	0.413836	ENSGALG00000039181	0.407548	ENSGALG00000007012	0.372394
ENSGALG00000011330	0.413213	ENSGALG00000034766	0.406992	ENSGALG00000026834	0.371967
ENSGALG00000000452	0.413122	ENSGALG00000014084	0.406957	ENSGALG00000008120	0.369312
ENSGALG00000003233	0.411949	ENSGALG00000029416	0.406776	ENSGALG00000017366	0.369277
ENSGALG00000013727	0.411283	ENSGALG00000000685	0.406419	ENSGALG00000041643	0.369114
ENSGALG00000021345	0.409966	ENSGALG00000032577	0.406326	ENSGALG00000030511	0.368515
ENSGALG00000004295	0.409208	ENSGALG00000029673	0.405872	ENSGALG00000031130	0.36839
ENSGALG00000038865	0.408572	ENSGALG00000016014	0.404483	ENSGALG00000003733	0.368012
ENSGALG00000039958	0.40795	ENSGALG00000031572	0.404255	ENSGALG00000006876	0.367295
ENSGALG00000004328	0.407731	ENSGALG00000031940	0.403811	ENSGALG00000001547	0.366394
ENSGALG00000009925	0.407302	ENSGALG00000015709	0.403582	ENSGALG00000007685	0.366307
ENSGALG00000002922	0.407195	ENSGALG00000011688	0.403459	ENSGALG00000042418	0.366048
ENSGALG00000005909	0.406229	ENSGALG00000034399	0.402796	ENSGALG00000000632	0.3659
ENSGALG00000028284	0.405834	ENSGALG00000016931	0.40255	ENSGALG00000034094	0.365284
ENSGALG00000031680	0.405684	ENSGALG00000040141	0.402497	ENSGALG00000036963	0.36476
ENSGALG00000034625	0.405637	ENSGALG00000023437	0.402201	ENSGALG00000003602	0.364036
ENSGALG00000014976	0.405412	ENSGALG00000015409	0.401968	ENSGALG00000035502	0.363132
ENSGALG00000010505	0.405167	ENSGALG00000014570	0.400434	ENSGALG00000007557	0.362852
ENSGALG00000038399	0.405013	ENSGALG00000005481	0.399954	ENSGALG00000042764	0.362761
ENSGALG00000003969	0.404882	ENSGALG00000013672	0.398014	ENSGALG00000031219	0.360781
ENSGALG00000037297	0.404368	ENSGALG00000001124	0.396817	ENSGALG00000035244	0.360323
ENSGALG00000041643	0.404356	ENSGALG00000012308	0.396801	ENSGALG00000007728	0.359431
ENSGALG00000014960	0.404224	ENSGALG00000014749	0.396222	ENSGALG00000015002	0.359317
ENSGALG00000039733	0.403499	ENSGALG00000007416	0.395308	ENSGALG00000036976	0.359275
ENSGALG00000040248	0.401305	ENSGALG00000003340	0.395198	ENSGALG00000031839	0.35898
ENSGALG00000014709	0.401045	ENSGALG00000030602	0.395043	ENSGALG00000032903	0.358492
ENSGALG00000019201	0.400745	ENSGALG00000039733	0.394735	ENSGALG00000042254	0.358227
ENSGALG00000005678	0.400596	ENSGALG00000000584	0.394598	ENSGALG00000033497	0.356319
ENSGALG00000008025	0.399819	ENSGALG00000027768	0.392104	ENSGALG00000033938	0.355992
ENSGALG00000004897	0.399656	ENSGALG00000003803	0.391871	ENSGALG00000044383	0.355848
ENSGALG00000000685	0.398468	ENSGALG00000009179	0.391349	ENSGALG00000036990	0.355612
ENSGALG00000033557	0.39834	ENSGALG00000001624	0.390961	ENSGALG00000009177	0.354992
ENSGALG00000043144	0.39728	ENSGALG00000002278	0.390666	ENSGALG00000034198	0.354924
ENSGALG00000038393	0.397221	ENSGALG00000041102	0.390525	ENSGALG00000009356	0.354592
ENSGALG00000004017	0.396476	ENSGALG00000003665	0.39026	ENSGALG00000029837	0.353783
ENSGALG00000003775	0.395687	ENSGALG00000001773	0.390155	ENSGALG00000013793	0.352996
ENSGALG00000015109	0.395106	ENSGALG00000033090	0.388308	ENSGALG00000039958	0.352205
ENSGALG00000001306	0.394168	ENSGALG00000009463	0.388234	ENSGALG00000030890	0.350547
ENSGALG00000001124	0.393489	ENSGALG00000038152	0.387772	ENSGALG00000030933	0.350076
ENSGALG00000012889	0.390752	ENSGALG00000013462	0.386193	ENSGALG00000002124	0.349864
ENSGALG00000014485	0.390452	ENSGALG00000003246	0.385008	ENSGALG00000029982	0.349484
ENSGALG00000004398	0.390446	ENSGALG00000009157	0.384799	ENSGALG00000032035	0.349438
ENSGALG00000035016	0.390067	ENSGALG00000030237	0.384724	ENSGALG00000033666	0.347846
ENSGALG00000045168	0.390012	ENSGALG00000010296	0.384428	ENSGALG00000039952	0.347512
ENSGALG00000015451	0.3896	ENSGALG00000004364	0.384377	ENSGALG00000010863	0.347509
ENSGALG00000036883	0.389564	ENSGALG00000043128	0.383513	ENSGALG00000002922	0.347376
ENSGALG00000001728	0.388849	ENSGALG00000036057	0.383497	ENSGALG00000033772	0.347353
ENSGALG00000012147	0.388634	ENSGALG00000005860	0.382487	ENSGALG00000002548	0.347134
ENSGALG00000007077	0.388574	ENSGALG00000006937	0.382293	ENSGALG00000007124	0.346965
ENSGALG00000028900	0.388473	ENSGALG00000012223	0.382144	ENSGALG00000010633	0.346807
ENSGALG00000035487	0.38768	ENSGALG00000007669	0.382037	ENSGALG00000008018	0.346773
ENSGALG00000013239	0.386928	ENSGALG00000034337	0.381838	ENSGALG00000035656	0.346193
ENSGALG00000013061	0.384935	ENSGALG00000045050	0.381138	ENSGALG00000000843	0.346015
ENSGALG00000041093	0.384047	ENSGALG00000016477	0.379321	ENSGALG00000017627	0.343985
ENSGALG00000012410	0.383755	ENSGALG00000011145	0.379303	ENSGALG00000032045	0.34366
ENSGALG00000041934	0.382543	ENSGALG00000011553	0.379194	ENSGALG00000027533	0.343578
ENSGALG00000013505	0.382428	ENSGALG00000011608	0.378355	ENSGALG00000034989	0.343365
ENSGALG00000031062	0.382286	ENSGALG00000039307	0.37818	ENSGALG00000001956	0.341463
ENSGALG00000040297	0.381461	ENSGALG00000002515	0.378071	ENSGALG00000042804	0.341397
ENSGALG00000011468	0.381374	ENSGALG00000016776	0.377092	ENSGALG00000011255	0.341051
ENSGALG00000010643	0.379664	ENSGALG00000009047	0.377007	ENSGALG00000034297	0.340528
ENSGALG00000003681	0.378938	ENSGALG00000028322	0.376262	ENSGALG00000001546	0.339411
ENSGALG00000044768	0.378744	ENSGALG00000003781	0.375916	ENSGALG00000010870	0.339047
ENSGALG00000017145	0.377824	ENSGALG00000034358	0.375821	ENSGALG00000029012	0.338577
ENSGALG00000005256	0.377082	ENSGALG00000004719	0.375719	ENSGALG00000008613	0.338519
ENSGALG00000030730	0.375386	ENSGALG00000033116	0.375418	ENSGALG00000039903	0.33849
ENSGALG00000028186	0.375196	ENSGALG00000013745	0.375396	ENSGALG00000007000	0.338438
ENSGALG00000015787	0.375172	ENSGALG00000012865	0.375206	ENSGALG00000025796	0.33826
ENSGALG00000042838	0.375146	ENSGALG00000015691	0.373889	ENSGALG00000009896	0.337991
ENSGALG00000003136	0.374741	ENSGALG00000038515	0.372909	ENSGALG00000038160	0.337922
ENSGALG00000035963	0.374628	ENSGALG00000033231	0.372779	ENSGALG00000035345	0.337178
ENSGALG00000003246	0.374136	ENSGALG00000017002	0.372641	ENSGALG00000021679	0.336677
ENSGALG00000034251	0.373838	ENSGALG00000000791	0.371436	ENSGALG00000042282	0.335283
ENSGALG00000014725	0.373142	ENSGALG00000016186	0.370302	ENSGALG00000007531	0.334911
ENSGALG00000009157	0.372812	ENSGALG00000012395	0.369933	ENSGALG00000038494	0.334419
ENSGALG00000005805	0.371922	ENSGALG00000001956	0.369883	ENSGALG00000004455	0.333804
ENSGALG00000004224	0.370981	ENSGALG00000003158	0.369774	ENSGALG00000015077	0.333261
ENSGALG00000004655	0.370954	ENSGALG00000005011	0.369305	ENSGALG00000010541	0.333163
ENSGALG00000011091	0.370781	ENSGALG00000009879	0.368864	ENSGALG00000008207	0.333079
ENSGALG00000037453	0.370757	ENSGALG00000042275	0.368601	ENSGALG00000008537	0.332898
ENSGALG00000013672	0.37052	ENSGALG00000041558	0.368582	ENSGALG00000039171	0.332201
ENSGALG00000016282	0.369905	ENSGALG00000004017	0.36857	ENSGALG00000005608	0.331842
ENSGALG00000026995	0.369594	ENSGALG00000026671	0.367861	ENSGALG00000039181	0.331492
ENSGALG00000010538	0.369581	ENSGALG00000002678	0.367815	ENSGALG00000001239	0.331219
ENSGALG00000011254	0.369371	ENSGALG00000030923	0.365049	ENSGALG00000034345	0.330745
ENSGALG00000043956	0.369276	ENSGALG00000001239	0.364007	ENSGALG00000036459	0.330673
ENSGALG00000006254	0.368826	ENSGALG00000029393	0.363807	ENSGALG00000002426	0.330313
ENSGALG00000032045	0.368649	ENSGALG00000031467	0.363714	ENSGALG00000027645	0.330291
ENSGALG00000043107	0.367497	ENSGALG00000039008	0.363692	ENSGALG00000016555	0.329992
ENSGALG00000009913	0.367112	ENSGALG00000010643	0.363087	ENSGALG00000014155	0.329856
ENSGALG00000003484	0.366913	ENSGALG00000008133	0.362928	ENSGALG00000006670	0.329385
ENSGALG00000013971	0.366609	ENSGALG00000032903	0.362581	ENSGALG00000030097	0.32887
ENSGALG00000037087	0.366296	ENSGALG00000036840	0.362507	ENSGALG00000032925	0.328364
ENSGALG00000015626	0.36564	ENSGALG00000006808	0.361849	ENSGALG00000033246	0.327173
ENSGALG00000036074	0.364826	ENSGALG00000006796	0.360589	ENSGALG00000045908	0.327067
ENSGALG00000005134	0.36469	ENSGALG00000001529	0.359795	ENSGALG00000004438	0.32574
ENSGALG00000006455	0.364253	ENSGALG00000033204	0.359329	ENSGALG00000006122	0.324758
ENSGALG00000005856	0.363461	ENSGALG00000010616	0.3584	ENSGALG00000003287	0.324699
ENSGALG00000012813	0.363133	ENSGALG00000015069	0.358195	ENSGALG00000000669	0.324531
ENSGALG00000044014	0.363072	ENSGALG00000043107	0.35805	ENSGALG00000042750	0.32451
ENSGALG00000037521	0.363002	ENSGALG00000010995	0.357929	ENSGALG00000008506	0.323919
ENSGALG00000010296	0.362984	ENSGALG00000009982	0.357165	ENSGALG00000026838	0.323908
ENSGALG00000015709	0.362671	ENSGALG00000010186	0.356764	ENSGALG00000028205	0.323688
ENSGALG00000002313	0.362408	ENSGALG00000001289	0.356322	ENSGALG00000011324	0.32278
ENSGALG00000009403	0.362024	ENSGALG00000004562	0.355572	ENSGALG00000039190	0.321957
ENSGALG00000014784	0.361719	ENSGALG00000042838	0.354927	ENSGALG00000043327	0.321342
ENSGALG00000029416	0.361344	ENSGALG00000014725	0.354679	ENSGALG00000007490	0.320192
ENSGALG00000042569	0.360386	ENSGALG00000043144	0.354303	ENSGALG00000031973	0.319576
ENSGALG00000001143	0.360148	ENSGALG00000038853	0.353149	ENSGALG00000005909	0.319514
ENSGALG00000003158	0.359999	ENSGALG00000029810	0.352899	ENSGALG00000032219	0.318786
ENSGALG00000014949	0.359778	ENSGALG00000016328	0.352551	ENSGALG00000013510	0.318339
ENSGALG00000008686	0.359081	ENSGALG00000002222	0.352501	ENSGALG00000003369	0.316706
ENSGALG00000003906	0.358387	ENSGALG00000005041	0.351984	ENSGALG00000008916	0.316604
ENSGALG00000005682	0.357856	ENSGALG00000011894	0.351949	ENSGALG00000004853	0.316349
ENSGALG00000013342	0.357251	ENSGALG00000010042	0.35159	ENSGALG00000028204	0.316305
ENSGALG00000010627	0.356446	ENSGALG00000035824	0.351385	ENSGALG00000037735	0.316042
ENSGALG00000032372	0.356103	ENSGALG00000008912	0.350746	ENSGALG00000012525	0.316024
ENSGALG00000028473	0.355507	ENSGALG00000004191	0.349482	ENSGALG00000039733	0.31591
ENSGALG00000016387	0.355361	ENSGALG00000016576	0.349446	ENSGALG00000017153	0.315671
ENSGALG00000013208	0.355315	ENSGALG00000031419	0.34917	ENSGALG00000042572	0.315317
ENSGALG00000006123	0.35531	ENSGALG00000029012	0.348906	ENSGALG00000012147	0.314796
ENSGALG00000009023	0.3553	ENSGALG00000031062	0.348333	ENSGALG00000014391	0.314299
ENSGALG00000002278	0.355002	ENSGALG00000037164	0.348283	ENSGALG00000042389	0.312562
ENSGALG00000016605	0.354902	ENSGALG00000036556	0.348246	ENSGALG00000002198	0.312229
ENSGALG00000003378	0.354614	ENSGALG00000009031	0.347982	ENSGALG00000007470	0.31195
ENSGALG00000040444	0.354495	ENSGALG00000000337	0.347532	ENSGALG00000004383	0.311687
ENSGALG00000000516	0.35448	ENSGALG00000010256	0.346603	ENSGALG00000007170	0.310932
ENSGALG00000004689	0.354015	ENSGALG00000028691	0.346569	ENSGALG00000004799	0.310837
ENSGALG00000002612	0.35399	ENSGALG00000012889	0.346544	ENSGALG00000005806	0.308997
ENSGALG00000027864	0.353371	ENSGALG00000034616	0.346464	ENSGALG00000024326	0.30899
ENSGALG00000010863	0.353057	ENSGALG00000032336	0.345735	ENSGALG00000008852	0.307451
ENSGALG00000005011	0.352678	ENSGALG00000008753	0.34555	ENSGALG00000008328	0.307362
ENSGALG00000030802	0.352519	ENSGALG00000003282	0.345493	ENSGALG00000009110	0.307212
ENSGALG00000037423	0.352508	ENSGALG00000003485	0.3454	ENSGALG00000012695	0.30711
ENSGALG00000020210	0.352413	ENSGALG00000019768	0.345081	ENSGALG00000011475	0.306994
ENSGALG00000001363	0.352165	ENSGALG00000011164	0.345075	ENSGALG00000039424	0.306463
ENSGALG00000039302	0.351641	ENSGALG00000014923	0.344727	ENSGALG00000042838	0.305722
ENSGALG00000001161	0.35123	ENSGALG00000003775	0.344024	ENSGALG00000039742	0.305701
ENSGALG00000002682	0.351202	ENSGALG00000008469	0.343564	ENSGALG00000043768	0.305521
ENSGALG00000008661	0.35111	ENSGALG00000039741	0.343137	ENSGALG00000029448	0.305415
ENSGALG00000030597	0.350784	ENSGALG00000023541	0.342964	ENSGALG00000016050	0.305265
ENSGALG00000002198	0.350701	ENSGALG00000000540	0.34288	ENSGALG00000004266	0.305258
ENSGALG00000007771	0.350569	ENSGALG00000033739	0.341996	ENSGALG00000020742	0.305195
ENSGALG00000017077	0.350554	ENSGALG00000042048	0.341894	ENSGALG00000031789	0.304808
ENSGALG00000011642	0.350494	ENSGALG00000001250	0.341744	ENSGALG00000026906	0.304334
ENSGALG00000008233	0.350102	ENSGALG00000042511	0.341682	ENSGALG00000024172	0.303891
ENSGALG00000008795	0.349622	ENSGALG00000004224	0.341666	ENSGALG00000044014	0.303792
ENSGALG00000011475	0.34962	ENSGALG00000003013	0.341014	ENSGALG00000000868	0.30334
ENSGALG00000001546	0.349266	ENSGALG00000005682	0.340865	ENSGALG00000012827	0.303055
ENSGALG00000006658	0.348706	ENSGALG00000003939	0.339599	ENSGALG00000010702	0.302851
ENSGALG00000028322	0.348485	ENSGALG00000014510	0.339017	ENSGALG00000013022	0.3027
ENSGALG00000016289	0.348333	ENSGALG00000032035	0.338365	ENSGALG00000033854	0.30246
ENSGALG00000003507	0.348186	ENSGALG00000001976	0.338105	ENSGALG00000026995	0.302401
ENSGALG00000003505	0.348025	ENSGALG00000005806	0.337799	ENSGALG00000015083	0.302395
ENSGALG00000011543	0.34796	ENSGALG00000008911	0.337313	ENSGALG00000016760	0.301997
ENSGALG00000034317	0.347896	ENSGALG00000045478	0.336506	ENSGALG00000042485	0.301969
ENSGALG00000010623	0.346451	ENSGALG00000037939	0.335839	ENSGALG00000001184	0.301917
ENSGALG00000016806	0.346029	ENSGALG00000041471	0.335527	ENSGALG00000007536	0.301401
ENSGALG00000031275	0.345577	ENSGALG00000040180	0.335519	ENSGALG00000003245	0.30131
ENSGALG00000002262	0.345401	ENSGALG00000006205	0.334776	ENSGALG00000005173	0.301224
ENSGALG00000006906	0.345358	ENSGALG00000003703	0.334697	ENSGALG00000027822	0.300723
ENSGALG00000005236	0.345323	ENSGALG00000010961	0.334329	ENSGALG00000017398	0.300636
ENSGALG00000004172	0.345149	ENSGALG00000026188	0.334167	ENSGALG00000007822	0.300358
ENSGALG00000012836	0.344817	ENSGALG00000007077	0.334047	ENSGALG00000027905	0.299162
ENSGALG00000020322	0.344417	ENSGALG00000043535	0.333008	ENSGALG00000010677	0.298849
ENSGALG00000003703	0.344073	ENSGALG00000034473	0.332874	ENSGALG00000010385	0.298814
ENSGALG00000039034	0.344025	ENSGALG00000034317	0.332783	ENSGALG00000010744	0.29875
ENSGALG00000036556	0.343861	ENSGALG00000003969	0.332679	ENSGALG00000017558	0.298719
ENSGALG00000030598	0.34382	ENSGALG00000036683	0.33247	ENSGALG00000001976	0.298489
ENSGALG00000016468	0.343707	ENSGALG00000016387	0.332302	ENSGALG00000035963	0.297918
ENSGALG00000010884	0.343501	ENSGALG00000003484	0.332199	ENSGALG00000004165	0.297799
ENSGALG00000007843	0.343268	ENSGALG00000037425	0.332139	ENSGALG00000040908	0.29764
ENSGALG00000004622	0.343105	ENSGALG00000035058	0.331877	ENSGALG00000001693	0.296967
ENSGALG00000032278	0.342836	ENSGALG00000010677	0.33168	ENSGALG00000015352	0.296654
ENSGALG00000015773	0.342801	ENSGALG00000011274	0.331156	ENSGALG00000011993	0.296537
ENSGALG00000030460	0.34267	ENSGALG00000011324	0.330834	ENSGALG00000012921	0.296332
ENSGALG00000026264	0.342665	ENSGALG00000004058	0.330525	ENSGALG00000013607	0.296104
ENSGALG00000031588	0.342464	ENSGALG00000009456	0.329216	ENSGALG00000035499	0.295881
ENSGALG00000041060	0.342299	ENSGALG00000042508	0.328263	ENSGALG00000009341	0.2953
ENSGALG00000032546	0.342157	ENSGALG00000006388	0.328023	ENSGALG00000010047	0.295289
ENSGALG00000028648	0.341878	ENSGALG00000011118	0.327734	ENSGALG00000005559	0.295243
ENSGALG00000007015	0.341429	ENSGALG00000005608	0.327122	ENSGALG00000037939	0.295227
ENSGALG00000031683	0.341077	ENSGALG00000005134	0.326135	ENSGALG00000034566	0.295138
ENSGALG00000034610	0.340681	ENSGALG00000011436	0.325877	ENSGALG00000032685	0.294959
ENSGALG00000008738	0.340425	ENSGALG00000009023	0.32583	ENSGALG00000028821	0.294548
ENSGALG00000008128	0.340234	ENSGALG00000007000	0.325481	ENSGALG00000000991	0.29428
ENSGALG00000005632	0.34009	ENSGALG00000010047	0.325416	ENSGALG00000032656	0.294197
ENSGALG00000005806	0.34001	ENSGALG00000009252	0.324765	ENSGALG00000031980	0.294031
ENSGALG00000039208	0.339781	ENSGALG00000041215	0.324619	ENSGALG00000003774	0.294023
ENSGALG00000016014	0.339685	ENSGALG00000039182	0.324292	ENSGALG00000007015	0.293966
ENSGALG00000007961	0.339675	ENSGALG00000002548	0.323339	ENSGALG00000039299	0.292943
ENSGALG00000038469	0.33898	ENSGALG00000031325	0.322385	ENSGALG00000014769	0.292811
ENSGALG00000002678	0.338652	ENSGALG00000008128	0.32212	ENSGALG00000035047	0.292584
ENSGALG00000041204	0.338305	ENSGALG00000042023	0.322052	ENSGALG00000033340	0.292537
ENSGALG00000028205	0.338201	ENSGALG00000037735	0.321751	ENSGALG00000028145	0.292457
ENSGALG00000006822	0.338053	ENSGALG00000025937	0.321694	ENSGALG00000002706	0.292184
ENSGALG00000009982	0.337878	ENSGALG00000001978	0.321308	ENSGALG00000012619	0.292019
ENSGALG00000029424	0.33746	ENSGALG00000003909	0.321307	ENSGALG00000001428	0.291907
ENSGALG00000006703	0.337436	ENSGALG00000006608	0.321197	ENSGALG00000036253	0.290859
ENSGALG00000008325	0.337104	ENSGALG00000003438	0.321077	ENSGALG00000031112	0.290624
ENSGALG00000003695	0.33631	ENSGALG00000042009	0.320021	ENSGALG00000041934	0.290474
ENSGALG00000010621	0.335826	ENSGALG00000005830	0.319606	ENSGALG00000040672	0.290388
ENSGALG00000012178	0.335564	ENSGALG00000026315	0.319591	ENSGALG00000000599	0.29016
ENSGALG00000039558	0.335524	ENSGALG00000042184	0.319178	ENSGALG00000012264	0.289916
ENSGALG00000041277	0.335297	ENSGALG00000004728	0.318882	ENSGALG00000038399	0.289576
ENSGALG00000009525	0.33525	ENSGALG00000033513	0.318512	ENSGALG00000005582	0.289384
ENSGALG00000008297	0.334671	ENSGALG00000015056	0.318337	ENSGALG00000035260	0.288808
ENSGALG00000003781	0.334364	ENSGALG00000032656	0.318102	ENSGALG00000042354	0.288263
ENSGALG00000008537	0.334049	ENSGALG00000004398	0.317983	ENSGALG00000008794	0.287414
ENSGALG00000042796	0.33385	ENSGALG00000016824	0.317907	ENSGALG00000021637	0.28741
ENSGALG00000015027	0.332769	ENSGALG00000033129	0.317045	ENSGALG00000011094	0.286883
ENSGALG00000010385	0.332504	ENSGALG00000042409	0.316795	ENSGALG00000027330	0.286854
ENSGALG00000009837	0.332277	ENSGALG00000004515	0.316673	ENSGALG00000023725	0.286789
ENSGALG00000022813	0.332141	ENSGALG00000020688	0.316439	ENSGALG00000032933	0.286563
ENSGALG00000035952	0.331806	ENSGALG00000034198	0.316413	ENSGALG00000038864	0.286419
ENSGALG00000000627	0.331763	ENSGALG00000033246	0.31637	ENSGALG00000035476	0.286249
ENSGALG00000034688	0.331723	ENSGALG00000021364	0.316275	ENSGALG00000032546	0.286249
ENSGALG00000017142	0.331112	ENSGALG00000039099	0.316065	ENSGALG00000013039	0.285654
ENSGALG00000007777	0.331053	ENSGALG00000011254	0.315803	ENSGALG00000030623	0.285469
ENSGALG00000045410	0.331013	ENSGALG00000008584	0.314642	ENSGALG00000035096	0.285289
ENSGALG00000016505	0.330769	ENSGALG00000004444	0.31456	ENSGALG00000003136	0.28495
ENSGALG00000009856	0.330368	ENSGALG00000044768	0.314335	ENSGALG00000037991	0.283928
ENSGALG00000007483	0.330179	ENSGALG00000031812	0.313922	ENSGALG00000042275	0.283424
ENSGALG00000033012	0.33	ENSGALG00000030240	0.313912	ENSGALG00000037361	0.283316
ENSGALG00000004629	0.329943	ENSGALG00000003377	0.313643	ENSGALG00000038657	0.28331
ENSGALG00000012827	0.32946	ENSGALG00000032278	0.312815	ENSGALG00000008855	0.28307
ENSGALG00000003172	0.328639	ENSGALG00000011813	0.312574	ENSGALG00000020322	0.282962
ENSGALG00000010847	0.328443	ENSGALG00000011393	0.311115	ENSGALG00000006140	0.282565
ENSGALG00000001504	0.328437	ENSGALG00000006751	0.310196	ENSGALG00000001183	0.282328
ENSGALG00000008658	0.32839	ENSGALG00000035645	0.310173	ENSGALG00000016147	0.282154
ENSGALG00000016442	0.328332	ENSGALG00000006543	0.309583	ENSGALG00000008569	0.28201
ENSGALG00000011332	0.327885	ENSGALG00000029982	0.309017	ENSGALG00000010674	0.28189
ENSGALG00000004049	0.327492	ENSGALG00000004610	0.308447	ENSGALG00000039511	0.28161
ENSGALG00000011863	0.327083	ENSGALG00000006040	0.307685	ENSGALG00000003596	0.281408
ENSGALG00000038494	0.326979	ENSGALG00000007434	0.306316	ENSGALG00000028648	0.28122
ENSGALG00000042279	0.326324	ENSGALG00000003103	0.306258	ENSGALG00000002227	0.281206
ENSGALG00000000776	0.32609	ENSGALG00000008855	0.306048	ENSGALG00000010884	0.281008
ENSGALG00000003909	0.325933	ENSGALG00000010351	0.305924	ENSGALG00000041013	0.280652
ENSGALG00000010541	0.325839	ENSGALG00000043219	0.30581	ENSGALG00000004756	0.280266
ENSGALG00000006934	0.325821	ENSGALG00000037297	0.305749	ENSGALG00000043010	0.280059
ENSGALG00000015480	0.325726	ENSGALG00000031303	0.305457	ENSGALG00000007767	0.279884
ENSGALG00000001049	0.325673	ENSGALG00000014448	0.304708	ENSGALG00000014683	0.279742
ENSGALG00000042463	0.325662	ENSGALG00000042055	0.303343	ENSGALG00000009091	0.279279
ENSGALG00000000410	0.325368	ENSGALG00000034284	0.303294	ENSGALG00000004189	0.279186
ENSGALG00000007144	0.324818	ENSGALG00000003461	0.303278	ENSGALG00000008297	0.279147
ENSGALG00000034777	0.324307	ENSGALG00000028230	0.303208	ENSGALG00000026896	0.279031
ENSGALG00000008684	0.324115	ENSGALG00000012127	0.303133	ENSGALG00000012489	0.278599
ENSGALG00000001731	0.324082	ENSGALG00000003681	0.303	ENSGALG00000000410	0.278302
ENSGALG00000014425	0.323967	ENSGALG00000001693	0.302838	ENSGALG00000001947	0.277915
ENSGALG00000010030	0.322659	ENSGALG00000011475	0.302693	ENSGALG00000007753	0.277601
ENSGALG00000012759	0.322655	ENSGALG00000013397	0.302382	ENSGALG00000000734	0.27702
ENSGALG00000039742	0.322587	ENSGALG00000005929	0.301518	ENSGALG00000030613	0.276894
ENSGALG00000017244	0.322584	ENSGALG00000033391	0.301134	ENSGALG00000008738	0.276178
ENSGALG00000041181	0.322239	ENSGALG00000017145	0.300926	ENSGALG00000003381	0.275819
ENSGALG00000042254	0.322231	ENSGALG00000033076	0.300521	ENSGALG00000003345	0.275745
ENSGALG00000003799	0.322011	ENSGALG00000010806	0.300227	ENSGALG00000037805	0.275648
ENSGALG00000033760	0.321279	ENSGALG00000039080	0.300131	ENSGALG00000006632	0.275509
ENSGALG00000041558	0.320893	ENSGALG00000036645	0.299924	ENSGALG00000032799	0.275498
ENSGALG00000016972	0.3207	ENSGALG00000044642	0.299433	ENSGALG00000045783	0.275078
ENSGALG00000008727	0.320265	ENSGALG00000009403	0.299271	ENSGALG00000004341	0.275003
ENSGALG00000039178	0.319798	ENSGALG00000004960	0.298943	ENSGALG00000041592	0.274888
ENSGALG00000017366	0.319591	ENSGALG00000015152	0.298577	ENSGALG00000015704	0.274865
ENSGALG00000009934	0.319433	ENSGALG00000005856	0.298363	ENSGALG00000032770	0.274153
ENSGALG00000005535	0.318982	ENSGALG00000041277	0.298005	ENSGALG00000040232	0.274133
ENSGALG00000033631	0.318748	ENSGALG00000013878	0.297679	ENSGALG00000004856	0.273876
ENSGALG00000016576	0.318564	ENSGALG00000000816	0.297404	ENSGALG00000041973	0.273812
ENSGALG00000006040	0.318541	ENSGALG00000003507	0.297365	ENSGALG00000007669	0.273652
ENSGALG00000000433	0.318343	ENSGALG00000012194	0.297243	ENSGALG00000041418	0.273329
ENSGALG00000032930	0.318286	ENSGALG00000022980	0.297091	ENSGALG00000028935	0.27323
ENSGALG00000009690	0.318279	ENSGALG00000011800	0.296303	ENSGALG00000006099	0.273178
ENSGALG00000029072	0.317952	ENSGALG00000038129	0.295798	ENSGALG00000033286	0.272948
ENSGALG00000019042	0.317918	ENSGALG00000041988	0.295613	ENSGALG00000030824	0.272933
ENSGALG00000029831	0.317908	ENSGALG00000028935	0.294999	ENSGALG00000036443	0.27262
ENSGALG00000001624	0.317773	ENSGALG00000004629	0.294505	ENSGALG00000001117	0.272447
ENSGALG00000040335	0.317566	ENSGALG00000026995	0.294112	ENSGALG00000038685	0.272061
ENSGALG00000004180	0.317527	ENSGALG00000033887	0.293852	ENSGALG00000039917	0.271806
ENSGALG00000001616	0.317496	ENSGALG00000002922	0.293396	ENSGALG00000008938	0.271645
ENSGALG00000013830	0.317418	ENSGALG00000035559	0.293271	ENSGALG00000036519	0.27157
ENSGALG00000041762	0.317255	ENSGALG00000033647	0.293243	ENSGALG00000035749	0.271264
ENSGALG00000026284	0.317149	ENSGALG00000042764	0.292925	ENSGALG00000011724	0.27095
ENSGALG00000029012	0.317	ENSGALG00000011332	0.292787	ENSGALG00000037686	0.270876
ENSGALG00000012199	0.316874	ENSGALG00000038904	0.292686	ENSGALG00000004728	0.270858
ENSGALG00000036683	0.316756	ENSGALG00000034939	0.292571	ENSGALG00000001731	0.270777
ENSGALG00000034271	0.316616	ENSGALG00000016147	0.292033	ENSGALG00000004197	0.270428
ENSGALG00000004444	0.316577	ENSGALG00000009331	0.291972	ENSGALG00000009943	0.270274
ENSGALG00000032526	0.316468	ENSGALG00000010746	0.291056	ENSGALG00000035028	0.270103
ENSGALG00000005237	0.316315	ENSGALG00000041272	0.29092	ENSGALG00000033068	0.270006
ENSGALG00000006763	0.315944	ENSGALG00000032289	0.290917	ENSGALG00000029341	0.269796
ENSGALG00000016965	0.315931	ENSGALG00000030702	0.290726	ENSGALG00000004929	0.269642
ENSGALG00000007102	0.315653	ENSGALG00000006763	0.289666	ENSGALG00000046507	0.269354
ENSGALG00000011423	0.315645	ENSGALG00000008661	0.289644	ENSGALG00000039611	0.268723
ENSGALG00000008265	0.315473	ENSGALG00000016996	0.288999	ENSGALG00000031275	0.268265
ENSGALG00000039803	0.31547	ENSGALG00000042981	0.288997	ENSGALG00000014168	0.267962
ENSGALG00000004557	0.315443	ENSGALG00000015083	0.288601	ENSGALG00000000681	0.267846
ENSGALG00000040904	0.315366	ENSGALG00000011863	0.288424	ENSGALG00000011661	0.267355
ENSGALG00000043618	0.315333	ENSGALG00000023689	0.288397	ENSGALG00000041323	0.26687
ENSGALG00000011164	0.315264	ENSGALG00000045611	0.288034	ENSGALG00000012543	0.266352
ENSGALG00000010806	0.315246	ENSGALG00000004189	0.287684	ENSGALG00000007961	0.26615
ENSGALG00000015742	0.315195	ENSGALG00000035769	0.287398	ENSGALG00000040335	0.265582
ENSGALG00000008585	0.315022	ENSGALG00000017142	0.287281	ENSGALG00000010621	0.265475
ENSGALG00000016578	0.314903	ENSGALG00000007419	0.286893	ENSGALG00000014084	0.265343
ENSGALG00000011704	0.314699	ENSGALG00000000318	0.286858	ENSGALG00000014378	0.26514
ENSGALG00000033144	0.3145	ENSGALG00000010870	0.286687	ENSGALG00000022950	0.264882
ENSGALG00000001730	0.314337	ENSGALG00000035563	0.286684	ENSGALG00000000318	0.26485
ENSGALG00000008009	0.314155	ENSGALG00000015468	0.286576	ENSGALG00000033058	0.264633
ENSGALG00000015193	0.313733	ENSGALG00000004975	0.286544	ENSGALG00000015906	0.264614
ENSGALG00000010748	0.313677	ENSGALG00000003130	0.286453	ENSGALG00000003687	0.26446
ENSGALG00000034992	0.313666	ENSGALG00000036044	0.28638	ENSGALG00000034777	0.264397
ENSGALG00000005095	0.313505	ENSGALG00000021634	0.285961	ENSGALG00000033260	0.264356
ENSGALG00000012395	0.313171	ENSGALG00000039163	0.285918	ENSGALG00000026192	0.26423
ENSGALG00000003588	0.312785	ENSGALG00000000402	0.285485	ENSGALG00000034661	0.264032
ENSGALG00000004063	0.312254	ENSGALG00000016047	0.285409	ENSGALG00000042033	0.263921
ENSGALG00000013784	0.311637	ENSGALG00000005330	0.285309	ENSGALG00000000584	0.263874
ENSGALG00000012916	0.311365	ENSGALG00000009690	0.285106	ENSGALG00000032145	0.263635
ENSGALG00000003047	0.311296	ENSGALG00000015773	0.28508	ENSGALG00000042796	0.263536
ENSGALG00000040833	0.311092	ENSGALG00000041093	0.284994	ENSGALG00000036257	0.262934
ENSGALG00000010504	0.310852	ENSGALG00000010627	0.284648	ENSGALG00000014298	0.262449
ENSGALG00000004254	0.310772	ENSGALG00000001728	0.284584	ENSGALG00000010084	0.262208
ENSGALG00000032984	0.310557	ENSGALG00000011242	0.28435	ENSGALG00000001926	0.261521
ENSGALG00000003438	0.309729	ENSGALG00000042345	0.284224	ENSGALG00000005395	0.26138
ENSGALG00000017025	0.309614	ENSGALG00000031443	0.283455	ENSGALG00000017077	0.261186
ENSGALG00000036775	0.309349	ENSGALG00000004274	0.283403	ENSGALG00000015773	0.260893
ENSGALG00000038858	0.309338	ENSGALG00000007260	0.283284	ENSGALG00000004162	0.260833
ENSGALG00000005929	0.309332	ENSGALG00000026055	0.283216	ENSGALG00000037737	0.260231
ENSGALG00000008554	0.308918	ENSGALG00000026896	0.282604	ENSGALG00000043107	0.259749
ENSGALG00000000830	0.308631	ENSGALG00000041731	0.282604	ENSGALG00000034271	0.259465
ENSGALG00000006225	0.308409	ENSGALG00000031637	0.282586	ENSGALG00000046347	0.259464
ENSGALG00000016808	0.307404	ENSGALG00000001429	0.28258	ENSGALG00000033647	0.259188
ENSGALG00000008355	0.307378	ENSGALG00000004756	0.282126	ENSGALG00000031680	0.259176
ENSGALG00000008653	0.307336	ENSGALG00000008819	0.281909	ENSGALG00000003738	0.258848
ENSGALG00000021679	0.307101	ENSGALG00000004800	0.281823	ENSGALG00000029000	0.258474
ENSGALG00000003574	0.306469	ENSGALG00000016680	0.281586	ENSGALG00000016589	0.258472
ENSGALG00000013410	0.30646	ENSGALG00000011327	0.281097	ENSGALG00000038345	0.25833
ENSGALG00000013742	0.306313	ENSGALG00000038527	0.280956	ENSGALG00000030457	0.258329
ENSGALG00000033231	0.306196	ENSGALG00000034973	0.280601	ENSGALG00000007798	0.258317
ENSGALG00000010401	0.305999	ENSGALG00000016965	0.279867	ENSGALG00000021027	0.258276
ENSGALG00000016552	0.305672	ENSGALG00000038110	0.279795	ENSGALG00000034352	0.257694
ENSGALG00000015649	0.305001	ENSGALG00000028186	0.2796	ENSGALG00000030730	0.257374
ENSGALG00000026188	0.304635	ENSGALG00000041010	0.279597	ENSGALG00000006113	0.257148
ENSGALG00000009634	0.304056	ENSGALG00000042635	0.279565	ENSGALG00000010036	0.256352
ENSGALG00000006118	0.303997	ENSGALG00000037669	0.279333	ENSGALG00000010207	0.25612
ENSGALG00000011172	0.303974	ENSGALG00000000978	0.279244	ENSGALG00000037129	0.255671
ENSGALG00000017159	0.303663	ENSGALG00000033593	0.278645	ENSGALG00000040541	0.255165
ENSGALG00000020742	0.303546	ENSGALG00000032984	0.278497	ENSGALG00000010967	0.255045
ENSGALG00000015713	0.303426	ENSGALG00000043381	0.278358	ENSGALG00000011856	0.254712
ENSGALG00000011608	0.30296	ENSGALG00000001117	0.277499	ENSGALG00000043823	0.254591
ENSGALG00000025946	0.302734	ENSGALG00000038224	0.277439	ENSGALG00000008475	0.254555
ENSGALG00000009744	0.302053	ENSGALG00000009925	0.275988	ENSGALG00000027546	0.254532
ENSGALG00000027365	0.301638	ENSGALG00000003118	0.275218	ENSGALG00000006505	0.254527
ENSGALG00000001905	0.301525	ENSGALG00000029367	0.275118	ENSGALG00000033069	0.254462
ENSGALG00000039222	0.301351	ENSGALG00000036443	0.274849	ENSGALG00000008039	0.254133
ENSGALG00000039099	0.301097	ENSGALG00000012796	0.274815	ENSGALG00000036935	0.253963
ENSGALG00000009275	0.300911	ENSGALG00000008050	0.274428	ENSGALG00000016927	0.253723
ENSGALG00000031493	0.300247	ENSGALG00000011423	0.274051	ENSGALG00000025844	0.253342
ENSGALG00000004610	0.300142	ENSGALG00000008651	0.273673	ENSGALG00000043939	0.253212
ENSGALG00000010999	0.300012	ENSGALG00000001981	0.273306	ENSGALG00000029287	0.253061
ENSGALG00000000855	0.3	ENSGALG00000000955	0.27305	ENSGALG00000035465	0.253035
ENSGALG00000003559	0.2998	ENSGALG00000039964	0.272611	ENSGALG00000000637	0.252958
ENSGALG00000031160	0.299243	ENSGALG00000011680	0.271972	ENSGALG00000036432	0.252883
ENSGALG00000010214	0.29922	ENSGALG00000001306	0.271523	ENSGALG00000000693	0.252589
ENSGALG00000030457	0.298812	ENSGALG00000034610	0.271399	ENSGALG00000030376	0.252476
ENSGALG00000029810	0.298786	ENSGALG00000030008	0.271273	ENSGALG00000039387	0.252339
ENSGALG00000003108	0.298078	ENSGALG00000016473	0.27112	ENSGALG00000002066	0.252192
ENSGALG00000006437	0.297425	ENSGALG00000015480	0.271071	ENSGALG00000011436	0.251862
ENSGALG00000008038	0.297405	ENSGALG00000036310	0.270999	ENSGALG00000042170	0.251848
ENSGALG00000015939	0.296776	ENSGALG00000017366	0.27054	ENSGALG00000016610	0.25177
ENSGALG00000038160	0.296775	ENSGALG00000041923	0.270252	ENSGALG00000037091	0.251677
ENSGALG00000033090	0.296547	ENSGALG00000031529	0.270055	ENSGALG00000039624	0.251608
ENSGALG00000013095	0.296087	ENSGALG00000028373	0.270026	ENSGALG00000017196	0.251489
ENSGALG00000017162	0.29556	ENSGALG00000007119	0.269917	ENSGALG00000038219	0.251452
ENSGALG00000038222	0.295436	ENSGALG00000016895	0.26963	ENSGALG00000006543	0.250978
ENSGALG00000016486	0.295411	ENSGALG00000002313	0.269379	ENSGALG00000008520	0.250701
ENSGALG00000012223	0.295291	ENSGALG00000014155	0.26914	ENSGALG00000010973	0.250599
ENSGALG00000013607	0.295238	ENSGALG00000016589	0.268741	ENSGALG00000034738	0.250353
ENSGALG00000003260	0.295156	ENSGALG00000034746	0.268683	ENSGALG00000005367	0.250351
ENSGALG00000040475	0.294716	ENSGALG00000001258	0.268525	ENSGALG00000026448	0.250218
ENSGALG00000027980	0.294666	ENSGALG00000028145	0.268107	ENSGALG00000013232	0.250197
ENSGALG00000001826	0.294088	ENSGALG00000042796	0.268103	ENSGALG00000031640	0.249907
ENSGALG00000005291	0.293811	ENSGALG00000005489	0.26781	ENSGALG00000038129	0.249656
ENSGALG00000016781	0.293612	ENSGALG00000032219	0.267529	ENSGALG00000039302	0.249544
ENSGALG00000037076	0.293462	ENSGALG00000016578	0.26683	ENSGALG00000015787	0.249374
ENSGALG00000004192	0.293084	ENSGALG00000026891	0.266763	ENSGALG00000012709	0.249316
ENSGALG00000000402	0.292907	ENSGALG00000037538	0.266636	ENSGALG00000023571	0.248967
ENSGALG00000035317	0.292677	ENSGALG00000042387	0.266439	ENSGALG00000025972	0.248833
ENSGALG00000042986	0.292041	ENSGALG00000035337	0.266206	ENSGALG00000028664	0.248486
ENSGALG00000010734	0.291958	ENSGALG00000033340	0.26555	ENSGALG00000004960	0.248413
ENSGALG00000029360	0.291924	ENSGALG00000014554	0.265472	ENSGALG00000009814	0.248297
ENSGALG00000008013	0.2918	ENSGALG00000006140	0.265197	ENSGALG00000029438	0.247872
ENSGALG00000009322	0.291576	ENSGALG00000009655	0.264688	ENSGALG00000033760	0.247733
ENSGALG00000009898	0.291251	ENSGALG00000002155	0.264666	ENSGALG00000040248	0.247419
ENSGALG00000011393	0.29083	ENSGALG00000010785	0.264306	ENSGALG00000002336	0.247328
ENSGALG00000004455	0.29074	ENSGALG00000015027	0.264286	ENSGALG00000031593	0.246975
ENSGALG00000036257	0.290597	ENSGALG00000042624	0.264282	ENSGALG00000020342	0.246933
ENSGALG00000014573	0.290409	ENSGALG00000004172	0.264123	ENSGALG00000010623	0.246294
ENSGALG00000037289	0.290391	ENSGALG00000038902	0.264009	ENSGALG00000006403	0.246242
ENSGALG00000006796	0.289898	ENSGALG00000003398	0.263104	ENSGALG00000045818	0.246189
ENSGALG00000008796	0.289817	ENSGALG00000003695	0.262863	ENSGALG00000039347	0.246173
ENSGALG00000013510	0.28964	ENSGALG00000026284	0.262499	ENSGALG00000016481	0.245645
ENSGALG00000001117	0.289455	ENSGALG00000031493	0.262421	ENSGALG00000008653	0.245415
ENSGALG00000010869	0.289316	ENSGALG00000042148	0.262267	ENSGALG00000030261	0.245259
ENSGALG00000035696	0.288953	ENSGALG00000008233	0.262087	ENSGALG00000009703	0.245031
ENSGALG00000017185	0.288947	ENSGALG00000009112	0.261987	ENSGALG00000009856	0.244992
ENSGALG00000043092	0.288724	ENSGALG00000005422	0.261882	ENSGALG00000011543	0.244868
ENSGALG00000016849	0.288683	ENSGALG00000037453	0.261671	ENSGALG00000003385	0.244841
ENSGALG00000001956	0.288013	ENSGALG00000030460	0.261507	ENSGALG00000037953	0.244481
ENSGALG00000034297	0.288005	ENSGALG00000038730	0.261278	ENSGALG00000044204	0.244455
ENSGALG00000039499	0.287895	ENSGALG00000000785	0.260885	ENSGALG00000008038	0.244252
ENSGALG00000015791	0.287702	ENSGALG00000036257	0.260518	ENSGALG00000003195	0.243937
ENSGALG00000000247	0.287558	ENSGALG00000009291	0.260366	ENSGALG00000033185	0.243903
ENSGALG00000012350	0.287393	ENSGALG00000004693	0.260277	ENSGALG00000007665	0.243617
ENSGALG00000015804	0.287055	ENSGALG00000009222	0.260171	ENSGALG00000011330	0.243584
ENSGALG00000035345	0.286917	ENSGALG00000008399	0.259034	ENSGALG00000016794	0.243311
ENSGALG00000006459	0.2869	ENSGALG00000034992	0.258887	ENSGALG00000003333	0.243122
ENSGALG00000043129	0.28669	ENSGALG00000013732	0.258883	ENSGALG00000006427	0.243042
ENSGALG00000007669	0.286569	ENSGALG00000006783	0.258269	ENSGALG00000040506	0.242757
ENSGALG00000031524	0.286499	ENSGALG00000009875	0.258165	ENSGALG00000009252	0.242532
ENSGALG00000011241	0.286326	ENSGALG00000012277	0.258116	ENSGALG00000015813	0.242334
ENSGALG00000011406	0.286253	ENSGALG00000036391	0.258109	ENSGALG00000013863	0.242248
ENSGALG00000014236	0.286123	ENSGALG00000038772	0.257946	ENSGALG00000013579	0.242206
ENSGALG00000011502	0.285579	ENSGALG00000033091	0.257776	ENSGALG00000002973	0.242043
ENSGALG00000004853	0.285428	ENSGALG00000025796	0.257534	ENSGALG00000005365	0.24192
ENSGALG00000030450	0.285186	ENSGALG00000006305	0.257337	ENSGALG00000016931	0.241848
ENSGALG00000008373	0.285152	ENSGALG00000010663	0.257218	ENSGALG00000003973	0.241715
ENSGALG00000035337	0.284751	ENSGALG00000016849	0.256916	ENSGALG00000008903	0.241561
ENSGALG00000041666	0.284371	ENSGALG00000000433	0.256789	ENSGALG00000006936	0.241444
ENSGALG00000013397	0.283835	ENSGALG00000009703	0.256223	ENSGALG00000041277	0.241319
ENSGALG00000000352	0.283682	ENSGALG00000013410	0.255922	ENSGALG00000009291	0.241112
ENSGALG00000011762	0.283641	ENSGALG00000028247	0.255848	ENSGALG00000020688	0.241062
ENSGALG00000011476	0.283634	ENSGALG00000004702	0.255401	ENSGALG00000009699	0.241002
ENSGALG00000008794	0.283612	ENSGALG00000031960	0.255282	ENSGALG00000039163	0.240881
ENSGALG00000000791	0.283471	ENSGALG00000016282	0.255252	ENSGALG00000030923	0.240425
ENSGALG00000007798	0.283192	ENSGALG00000004622	0.255054	ENSGALG00000010072	0.240409
ENSGALG00000030051	0.282713	ENSGALG00000016042	0.254678	ENSGALG00000008538	0.24024
ENSGALG00000004817	0.282646	ENSGALG00000030554	0.254384	ENSGALG00000029408	0.240113
ENSGALG00000016779	0.28261	ENSGALG00000032368	0.254202	ENSGALG00000033150	0.24004
ENSGALG00000015231	0.282588	ENSGALG00000012619	0.254132	ENSGALG00000005579	0.239903
ENSGALG00000040397	0.282537	ENSGALG00000005979	0.25399	ENSGALG00000045611	0.239576
ENSGALG00000016424	0.282386	ENSGALG00000040956	0.253917	ENSGALG00000015721	0.238701
ENSGALG00000039181	0.282251	ENSGALG00000013863	0.253839	ENSGALG00000001124	0.238388
ENSGALG00000003665	0.282069	ENSGALG00000007240	0.253619	ENSGALG00000012024	0.23831
ENSGALG00000008520	0.282059	ENSGALG00000013784	0.253422	ENSGALG00000002595	0.23806
ENSGALG00000011145	0.282005	ENSGALG00000010953	0.253287	ENSGALG00000032489	0.237886
ENSGALG00000031323	0.281614	ENSGALG00000003799	0.253262	ENSGALG00000002089	0.237755
ENSGALG00000032770	0.28149	ENSGALG00000000627	0.253003	ENSGALG00000030917	0.23719
ENSGALG00000003937	0.281461	ENSGALG00000042628	0.252556	ENSGALG00000016896	0.237035
ENSGALG00000009533	0.28118	ENSGALG00000015352	0.252323	ENSGALG00000002561	0.23679
ENSGALG00000042275	0.280731	ENSGALG00000044014	0.252062	ENSGALG00000039895	0.236738
ENSGALG00000036840	0.280352	ENSGALG00000045410	0.251809	ENSGALG00000013196	0.236732
ENSGALG00000017156	0.280236	ENSGALG00000032206	0.251091	ENSGALG00000025907	0.236205
ENSGALG00000039424	0.279816	ENSGALG00000036730	0.250822	ENSGALG00000041213	0.236197
ENSGALG00000008813	0.279785	ENSGALG00000010478	0.250781	ENSGALG00000008661	0.235693
ENSGALG00000001491	0.279062	ENSGALG00000035853	0.250309	ENSGALG00000034317	0.235426
ENSGALG00000037018	0.27906	ENSGALG00000004833	0.250299	ENSGALG00000004702	0.235328
ENSGALG00000015800	0.278869	ENSGALG00000017071	0.249907	ENSGALG00000042463	0.235138
ENSGALG00000031456	0.278757	ENSGALG00000030847	0.249664	ENSGALG00000035035	0.234999
ENSGALG00000001860	0.278649	ENSGALG00000028172	0.24966	ENSGALG00000033301	0.234929
ENSGALG00000034989	0.278516	ENSGALG00000037423	0.249534	ENSGALG00000009533	0.234839
ENSGALG00000013131	0.278514	ENSGALG00000014960	0.249525	ENSGALG00000043685	0.234802
ENSGALG00000032231	0.278386	ENSGALG00000003298	0.249002	ENSGALG00000007792	0.234663
ENSGALG00000011118	0.278207	ENSGALG00000002612	0.248383	ENSGALG00000035427	0.234539
ENSGALG00000042508	0.278135	ENSGALG00000038858	0.248035	ENSGALG00000033972	0.234138
ENSGALG00000015090	0.277877	ENSGALG00000023517	0.247291	ENSGALG00000041205	0.233998
ENSGALG00000021027	0.277636	ENSGALG00000029150	0.246979	ENSGALG00000042543	0.233736
ENSGALG00000033877	0.277442	ENSGALG00000025862	0.246755	ENSGALG00000023437	0.233703
ENSGALG00000032858	0.277002	ENSGALG00000006246	0.246153	ENSGALG00000021174	0.233647
ENSGALG00000009562	0.276991	ENSGALG00000038882	0.246004	ENSGALG00000014540	0.233621
ENSGALG00000014510	0.276649	ENSGALG00000035086	0.24595	ENSGALG00000025712	0.233485
ENSGALG00000013646	0.276041	ENSGALG00000004192	0.245925	ENSGALG00000043929	0.233266
ENSGALG00000015635	0.275632	ENSGALG00000003738	0.245564	ENSGALG00000003348	0.23281
ENSGALG00000005287	0.275431	ENSGALG00000006649	0.245111	ENSGALG00000036180	0.232711
ENSGALG00000008624	0.275251	ENSGALG00000035952	0.244835	ENSGALG00000000576	0.232564
ENSGALG00000003162	0.275174	ENSGALG00000015858	0.24479	ENSGALG00000012655	0.232221
ENSGALG00000009990	0.275038	ENSGALG00000017179	0.244778	ENSGALG00000008025	0.23219
ENSGALG00000015706	0.274268	ENSGALG00000017398	0.244773	ENSGALG00000010538	0.231864
ENSGALG00000032933	0.274227	ENSGALG00000025907	0.244295	ENSGALG00000008746	0.231809
ENSGALG00000011992	0.274062	ENSGALG00000034396	0.243959	ENSGALG00000033754	0.231748
ENSGALG00000001502	0.273956	ENSGALG00000006422	0.243879	ENSGALG00000007409	0.231613
ENSGALG00000015733	0.273819	ENSGALG00000000724	0.243681	ENSGALG00000033277	0.231384
ENSGALG00000003326	0.273734	ENSGALG00000002877	0.243645	ENSGALG00000040833	0.231271
ENSGALG00000042184	0.273478	ENSGALG00000015346	0.243429	ENSGALG00000000378	0.231203
ENSGALG00000008376	0.273449	ENSGALG00000003333	0.243373	ENSGALG00000000972	0.231129
ENSGALG00000042744	0.273395	ENSGALG00000008378	0.242812	ENSGALG00000004238	0.231104
ENSGALG00000023256	0.273391	ENSGALG00000016552	0.242707	ENSGALG00000003741	0.230405
ENSGALG00000016042	0.272554	ENSGALG00000017326	0.242442	ENSGALG00000011814	0.230405
ENSGALG00000014155	0.272263	ENSGALG00000013951	0.241912	ENSGALG00000004176	0.230397
ENSGALG00000005860	0.271383	ENSGALG00000004557	0.241782	ENSGALG00000026449	0.230282
ENSGALG00000006180	0.271362	ENSGALG00000008686	0.241515	ENSGALG00000039473	0.230196
ENSGALG00000008956	0.271353	ENSGALG00000007350	0.241394	ENSGALG00000007804	0.229898
ENSGALG00000005531	0.271231	ENSGALG00000000830	0.241357	ENSGALG00000006160	0.229877
ENSGALG00000034009	0.271178	ENSGALG00000025712	0.241026	ENSGALG00000026221	0.229253
ENSGALG00000030613	0.270914	ENSGALG00000004326	0.240945	ENSGALG00000003803	0.229084
ENSGALG00000009496	0.2709	ENSGALG00000006424	0.240695	ENSGALG00000031014	0.228938
ENSGALG00000016438	0.270506	ENSGALG00000003086	0.24068	ENSGALG00000038902	0.228922
ENSGALG00000035841	0.270408	ENSGALG00000007082	0.240484	ENSGALG00000037807	0.228864
ENSGALG00000010351	0.270401	ENSGALG00000039558	0.240258	ENSGALG00000041762	0.228764
ENSGALG00000043074	0.270236	ENSGALG00000012199	0.239994	ENSGALG00000030904	0.228602
ENSGALG00000005330	0.270118	ENSGALG00000039589	0.23979	ENSGALG00000032386	0.228363
ENSGALG00000040155	0.270081	ENSGALG00000027695	0.239384	ENSGALG00000030268	0.228272
ENSGALG00000004750	0.26995	ENSGALG00000007018	0.239113	ENSGALG00000003172	0.228256
ENSGALG00000007753	0.269311	ENSGALG00000044464	0.239074	ENSGALG00000002943	0.227975
ENSGALG00000016321	0.269282	ENSGALG00000029316	0.23862	ENSGALG00000012048	0.227819
ENSGALG00000003479	0.269189	ENSGALG00000004897	0.238467	ENSGALG00000016920	0.227768
ENSGALG00000001529	0.268843	ENSGALG00000000868	0.238372	ENSGALG00000013759	0.227433
ENSGALG00000042345	0.268311	ENSGALG00000015836	0.238186	ENSGALG00000039563	0.227431
ENSGALG00000003122	0.268303	ENSGALG00000014443	0.238127	ENSGALG00000041676	0.226971
ENSGALG00000004794	0.268225	ENSGALG00000013727	0.23801	ENSGALG00000000638	0.22683
ENSGALG00000002336	0.268041	ENSGALG00000044536	0.237991	ENSGALG00000017097	0.226767
ENSGALG00000043394	0.268011	ENSGALG00000001600	0.237802	ENSGALG00000040060	0.226645
ENSGALG00000008429	0.267636	ENSGALG00000000329	0.237573	ENSGALG00000017370	0.226506
ENSGALG00000032903	0.267612	ENSGALG00000037608	0.237365	ENSGALG00000032730	0.226442
ENSGALG00000009907	0.267243	ENSGALG00000007224	0.236604	ENSGALG00000008291	0.226412
ENSGALG00000005451	0.267238	ENSGALG00000001798	0.236473	ENSGALG00000031524	0.225893
ENSGALG00000031606	0.267071	ENSGALG00000040904	0.236471	ENSGALG00000025864	0.225855
ENSGALG00000037258	0.266698	ENSGALG00000003757	0.236451	ENSGALG00000026315	0.225746
ENSGALG00000032685	0.266692	ENSGALG00000008828	0.236428	ENSGALG00000033709	0.225481
ENSGALG00000045726	0.266614	ENSGALG00000007102	0.236403	ENSGALG00000012003	0.225387
ENSGALG00000007434	0.266537	ENSGALG00000037625	0.23605	ENSGALG00000013129	0.225328
ENSGALG00000015002	0.266366	ENSGALG00000016719	0.236006	ENSGALG00000006292	0.225284
ENSGALG00000028935	0.266268	ENSGALG00000039734	0.235911	ENSGALG00000012916	0.224962
ENSGALG00000006672	0.266252	ENSGALG00000030599	0.235898	ENSGALG00000012994	0.224732
ENSGALG00000041193	0.266123	ENSGALG00000036775	0.23554	ENSGALG00000010861	0.224272
ENSGALG00000010022	0.266059	ENSGALG00000045591	0.235482	ENSGALG00000017357	0.224137
ENSGALG00000035045	0.265938	ENSGALG00000036498	0.235444	ENSGALG00000039182	0.224092
ENSGALG00000015705	0.26592	ENSGALG00000032723	0.235385	ENSGALG00000041981	0.22408
ENSGALG00000012530	0.26588	ENSGALG00000002599	0.235298	ENSGALG00000038413	0.223964
ENSGALG00000001013	0.265763	ENSGALG00000039685	0.235232	ENSGALG00000029152	0.223961
ENSGALG00000010699	0.265557	ENSGALG00000009934	0.234914	ENSGALG00000004058	0.22379
ENSGALG00000008383	0.265506	ENSGALG00000004581	0.234723	ENSGALG00000043930	0.223739
ENSGALG00000002556	0.265272	ENSGALG00000004531	0.234407	ENSGALG00000004809	0.223547
ENSGALG00000005230	0.265122	ENSGALG00000015809	0.234264	ENSGALG00000033116	0.223397
ENSGALG00000034032	0.265111	ENSGALG00000039751	0.234077	ENSGALG00000002624	0.223295
ENSGALG00000005302	0.264942	ENSGALG00000010621	0.23403	ENSGALG00000012087	0.223057
ENSGALG00000016053	0.264843	ENSGALG00000019201	0.233893	ENSGALG00000028172	0.223056
ENSGALG00000043736	0.26481	ENSGALG00000038951	0.233869	ENSGALG00000016477	0.223014
ENSGALG00000045237	0.264808	ENSGALG00000028106	0.233719	ENSGALG00000007900	0.223007
ENSGALG00000001555	0.264325	ENSGALG00000005702	0.23371	ENSGALG00000005450	0.22275
ENSGALG00000008399	0.264299	ENSGALG00000033618	0.233667	ENSGALG00000016026	0.222499
ENSGALG00000008550	0.264119	ENSGALG00000039990	0.233373	ENSGALG00000026492	0.222311
ENSGALG00000040180	0.264076	ENSGALG00000041520	0.233257	ENSGALG00000013715	0.221939
ENSGALG00000016047	0.263763	ENSGALG00000011998	0.233076	ENSGALG00000008115	0.221796
ENSGALG00000009615	0.263664	ENSGALG00000002189	0.232943	ENSGALG00000030808	0.221515
ENSGALG00000017220	0.263619	ENSGALG00000042066	0.232822	ENSGALG00000034630	0.221514
ENSGALG00000000818	0.263515	ENSGALG00000004853	0.232757	ENSGALG00000005632	0.221486
ENSGALG00000039964	0.262625	ENSGALG00000004236	0.232612	ENSGALG00000015641	0.221455
ENSGALG00000012971	0.262552	ENSGALG00000039472	0.232467	ENSGALG00000001753	0.221344
ENSGALG00000003071	0.262491	ENSGALG00000003505	0.232263	ENSGALG00000029674	0.220675
ENSGALG00000038413	0.262428	ENSGALG00000003318	0.232251	ENSGALG00000026264	0.220663
ENSGALG00000010197	0.262383	ENSGALG00000000410	0.232245	ENSGALG00000041769	0.220595
ENSGALG00000012709	0.261679	ENSGALG00000023872	0.232002	ENSGALG00000031702	0.220557
ENSGALG00000033077	0.261416	ENSGALG00000034230	0.231474	ENSGALG00000030008	0.220518
ENSGALG00000011953	0.260989	ENSGALG00000016720	0.231358	ENSGALG00000010961	0.22048
ENSGALG00000042916	0.260977	ENSGALG00000042308	0.231253	ENSGALG00000037946	0.220439
ENSGALG00000044204	0.260971	ENSGALG00000011426	0.231209	ENSGALG00000006842	0.220416
ENSGALG00000012655	0.260896	ENSGALG00000036796	0.231107	ENSGALG00000006104	0.220372
ENSGALG00000036067	0.260879	ENSGALG00000038875	0.231098	ENSGALG00000029768	0.220086
ENSGALG00000005038	0.260151	ENSGALG00000002463	0.230876	ENSGALG00000036491	0.219913
ENSGALG00000035035	0.260103	ENSGALG00000042986	0.230809	ENSGALG00000008491	0.219858
ENSGALG00000009153	0.259996	ENSGALG00000042427	0.230156	ENSGALG00000006437	0.21966
ENSGALG00000041988	0.25987	ENSGALG00000011255	0.229934	ENSGALG00000044519	0.219628
ENSGALG00000029316	0.259798	ENSGALG00000014769	0.22974	ENSGALG00000016576	0.219627
ENSGALG00000011162	0.259502	ENSGALG00000023950	0.229643	ENSGALG00000041436	0.219624
ENSGALG00000036019	0.259376	ENSGALG00000009154	0.229134	ENSGALG00000040041	0.219537
ENSGALG00000010628	0.259352	ENSGALG00000007712	0.228876	ENSGALG00000027305	0.219089
ENSGALG00000007260	0.259278	ENSGALG00000002198	0.228654	ENSGALG00000005809	0.219041
ENSGALG00000019961	0.259154	ENSGALG00000014729	0.22856	ENSGALG00000036004	0.219013
ENSGALG00000010677	0.259104	ENSGALG00000015800	0.228424	ENSGALG00000037396	0.218918
ENSGALG00000031163	0.258849	ENSGALG00000043736	0.228404	ENSGALG00000037342	0.218485
ENSGALG00000009119	0.258782	ENSGALG00000004372	0.227844	ENSGALG00000031238	0.21848
ENSGALG00000013935	0.258645	ENSGALG00000014064	0.227483	ENSGALG00000013738	0.218446
ENSGALG00000012543	0.258492	ENSGALG00000013342	0.227233	ENSGALG00000002837	0.218371
ENSGALG00000004534	0.258366	ENSGALG00000036089	0.22717	ENSGALG00000028308	0.218315
ENSGALG00000003298	0.258257	ENSGALG00000036783	0.227083	ENSGALG00000039061	0.218219
ENSGALG00000029341	0.258188	ENSGALG00000012903	0.227028	ENSGALG00000011456	0.217828
ENSGALG00000007456	0.257986	ENSGALG00000003383	0.226948	ENSGALG00000042184	0.217547
ENSGALG00000033058	0.257985	ENSGALG00000030374	0.226887	ENSGALG00000040646	0.217366
ENSGALG00000005618	0.257844	ENSGALG00000040773	0.226683	ENSGALG00000038939	0.217353
ENSGALG00000017627	0.257005	ENSGALG00000006651	0.226612	ENSGALG00000013537	0.21723
ENSGALG00000043535	0.25698	ENSGALG00000031193	0.226604	ENSGALG00000043092	0.217108
ENSGALG00000013635	0.256774	ENSGALG00000009064	0.226596	ENSGALG00000013632	0.217058
ENSGALG00000002943	0.25664	ENSGALG00000043351	0.226343	ENSGALG00000037518	0.216907
ENSGALG00000007224	0.256335	ENSGALG00000021027	0.226201	ENSGALG00000030687	0.216822
ENSGALG00000043265	0.256314	ENSGALG00000003029	0.225772	ENSGALG00000008265	0.216768
ENSGALG00000033854	0.255996	ENSGALG00000004184	0.225645	ENSGALG00000006796	0.216741
ENSGALG00000011130	0.255878	ENSGALG00000039190	0.225576	ENSGALG00000001663	0.216625
ENSGALG00000013173	0.255821	ENSGALG00000039611	0.225277	ENSGALG00000002964	0.216201
ENSGALG00000007750	0.255598	ENSGALG00000031056	0.225148	ENSGALG00000032698	0.216143
ENSGALG00000004191	0.255194	ENSGALG00000006658	0.22504	ENSGALG00000003693	0.216131
ENSGALG00000012386	0.254873	ENSGALG00000034461	0.224716	ENSGALG00000005947	0.215662
ENSGALG00000032400	0.254476	ENSGALG00000016173	0.224421	ENSGALG00000027899	0.215589
ENSGALG00000030097	0.254311	ENSGALG00000017283	0.224354	ENSGALG00000002546	0.215362
ENSGALG00000016328	0.254211	ENSGALG00000039028	0.224343	ENSGALG00000001306	0.215352
ENSGALG00000013956	0.253844	ENSGALG00000021220	0.224269	ENSGALG00000004224	0.214943
ENSGALG00000016022	0.253697	ENSGALG00000039200	0.224115	ENSGALG00000002709	0.214575
ENSGALG00000001219	0.253438	ENSGALG00000036074	0.224096	ENSGALG00000039605	0.214428
ENSGALG00000016437	0.253225	ENSGALG00000013773	0.22375	ENSGALG00000038941	0.214372
ENSGALG00000004702	0.253152	ENSGALG00000032915	0.223728	ENSGALG00000033404	0.214234
ENSGALG00000003688	0.253143	ENSGALG00000009576	0.223698	ENSGALG00000007370	0.214167
ENSGALG00000010671	0.253073	ENSGALG00000023364	0.223127	ENSGALG00000040873	0.214125
ENSGALG00000004799	0.25296	ENSGALG00000011153	0.223096	ENSGALG00000010255	0.214053
ENSGALG00000008420	0.252888	ENSGALG00000016059	0.222999	ENSGALG00000005465	0.213867
ENSGALG00000041911	0.252768	ENSGALG00000008355	0.222985	ENSGALG00000037695	0.21376
ENSGALG00000042055	0.252683	ENSGALG00000003526	0.222915	ENSGALG00000016569	0.213701
ENSGALG00000006140	0.252582	ENSGALG00000042693	0.222816	ENSGALG00000019741	0.21358
ENSGALG00000010341	0.252567	ENSGALG00000030933	0.222681	ENSGALG00000037549	0.213362
ENSGALG00000026722	0.252461	ENSGALG00000009954	0.222573	ENSGALG00000015293	0.213227
ENSGALG00000005830	0.252337	ENSGALG00000012827	0.222532	ENSGALG00000027980	0.21316
ENSGALG00000006936	0.252294	ENSGALG00000035047	0.222504	ENSGALG00000013941	0.21301
ENSGALG00000002964	0.251758	ENSGALG00000012160	0.222492	ENSGALG00000033187	0.212993
ENSGALG00000020479	0.251627	ENSGALG00000019894	0.222491	ENSGALG00000016932	0.212508
ENSGALG00000005505	0.251539	ENSGALG00000034661	0.222483	ENSGALG00000030964	0.212343
ENSGALG00000034461	0.251504	ENSGALG00000041373	0.222265	ENSGALG00000004362	0.212219
ENSGALG00000010140	0.251405	ENSGALG00000001876	0.222181	ENSGALG00000029316	0.21197
ENSGALG00000011682	0.251266	ENSGALG00000011494	0.221875	ENSGALG00000003337	0.211548
ENSGALG00000011169	0.251168	ENSGALG00000008383	0.221795	ENSGALG00000041777	0.211525
ENSGALG00000039261	0.251126	ENSGALG00000000674	0.221766	ENSGALG00000014573	0.211457
ENSGALG00000005953	0.250992	ENSGALG00000003405	0.221511	ENSGALG00000005530	0.211415
ENSGALG00000038416	0.250953	ENSGALG00000039523	0.221432	ENSGALG00000015112	0.211406
ENSGALG00000011662	0.250884	ENSGALG00000029596	0.221292	ENSGALG00000005558	0.210989
ENSGALG00000009699	0.250849	ENSGALG00000008956	0.221083	ENSGALG00000044706	0.210964
ENSGALG00000042409	0.250674	ENSGALG00000005450	0.221066	ENSGALG00000009855	0.210799
ENSGALG00000017002	0.250603	ENSGALG00000002225	0.221027	ENSGALG00000016444	0.21056
ENSGALG00000012903	0.250547	ENSGALG00000014425	0.220919	ENSGALG00000011885	0.210194
ENSGALG00000006608	0.250351	ENSGALG00000016505	0.220904	ENSGALG00000005134	0.210076
ENSGALG00000000996	0.250254	ENSGALG00000045002	0.220577	ENSGALG00000033807	0.209885
ENSGALG00000035641	0.250106	ENSGALG00000010197	0.220445	ENSGALG00000032273	0.209786
ENSGALG00000002548	0.249895	ENSGALG00000044285	0.219623	ENSGALG00000045289	0.209411
ENSGALG00000006113	0.249734	ENSGALG00000009097	0.219556	ENSGALG00000030450	0.209333
ENSGALG00000007490	0.249555	ENSGALG00000006906	0.219132	ENSGALG00000003155	0.209251
ENSGALG00000031467	0.249432	ENSGALG00000015473	0.219068	ENSGALG00000044188	0.208771
ENSGALG00000007012	0.249098	ENSGALG00000032057	0.21893	ENSGALG00000003572	0.208645
ENSGALG00000006639	0.248975	ENSGALG00000003650	0.218632	ENSGALG00000002064	0.208483
ENSGALG00000031282	0.24865	ENSGALG00000013709	0.218546	ENSGALG00000012287	0.208278
ENSGALG00000004696	0.248647	ENSGALG00000038162	0.218526	ENSGALG00000041331	0.20809
ENSGALG00000013878	0.248526	ENSGALG00000011149	0.217842	ENSGALG00000008228	0.208036
ENSGALG00000000729	0.248458	ENSGALG00000019042	0.217828	ENSGALG00000026279	0.208031
ENSGALG00000004144	0.248279	ENSGALG00000045671	0.217702	ENSGALG00000010999	0.208024
ENSGALG00000015340	0.248158	ENSGALG00000040433	0.217681	ENSGALG00000001773	0.207967
ENSGALG00000000535	0.248068	ENSGALG00000016774	0.21734	ENSGALG00000006430	0.207963
ENSGALG00000039337	0.248028	ENSGALG00000003195	0.217254	ENSGALG00000044654	0.207762
ENSGALG00000010921	0.247931	ENSGALG00000011476	0.21718	ENSGALG00000016776	0.207759
ENSGALG00000041331	0.247914	ENSGALG00000043129	0.217067	ENSGALG00000009576	0.207637
ENSGALG00000009967	0.247579	ENSGALG00000028471	0.217039	ENSGALG00000017368	0.207577
ENSGALG00000003267	0.247536	ENSGALG00000039208	0.216993	ENSGALG00000028900	0.20737
ENSGALG00000006363	0.247459	ENSGALG00000008631	0.216832	ENSGALG00000037709	0.207358
ENSGALG00000043751	0.247264	ENSGALG00000030598	0.21663	ENSGALG00000041193	0.207344
ENSGALG00000015446	0.247242	ENSGALG00000013506	0.216369	ENSGALG00000011642	0.207285
ENSGALG00000011327	0.247079	ENSGALG00000039261	0.216191	ENSGALG00000037423	0.20697
ENSGALG00000006404	0.246701	ENSGALG00000015190	0.216124	ENSGALG00000005164	0.206806
ENSGALG00000017398	0.246687	ENSGALG00000016631	0.216016	ENSGALG00000011992	0.206662
ENSGALG00000007507	0.246602	ENSGALG00000040232	0.215869	ENSGALG00000030419	0.206586
ENSGALG00000036069	0.246545	ENSGALG00000011922	0.215722	ENSGALG00000007276	0.206563
ENSGALG00000008491	0.246426	ENSGALG00000010924	0.215627	ENSGALG00000012223	0.206493
ENSGALG00000032644	0.246244	ENSGALG00000006647	0.215431	ENSGALG00000034284	0.206398
ENSGALG00000008182	0.246228	ENSGALG00000020479	0.215399	ENSGALG00000035760	0.206243
ENSGALG00000030890	0.246216	ENSGALG00000034501	0.215297	ENSGALG00000040434	0.206131
ENSGALG00000015889	0.24615	ENSGALG00000035476	0.21523	ENSGALG00000003948	0.205907
ENSGALG00000031131	0.246044	ENSGALG00000006372	0.215103	ENSGALG00000009801	0.205877
ENSGALG00000016794	0.245965	ENSGALG00000036965	0.214945	ENSGALG00000011395	0.205854
ENSGALG00000009971	0.245736	ENSGALG00000004817	0.214868	ENSGALG00000010609	0.205835
ENSGALG00000039450	0.245589	ENSGALG00000016633	0.214779	ENSGALG00000001981	0.205727
ENSGALG00000036443	0.245515	ENSGALG00000036380	0.214484	ENSGALG00000036931	0.205598
ENSGALG00000003820	0.245307	ENSGALG00000000233	0.214421	ENSGALG00000015200	0.205052
ENSGALG00000009442	0.245254	ENSGALG00000003578	0.214362	ENSGALG00000033120	0.204808
ENSGALG00000009104	0.24483	ENSGALG00000043265	0.214194	ENSGALG00000006703	0.204685
ENSGALG00000003532	0.244727	ENSGALG00000039421	0.213592	ENSGALG00000031139	0.204613
ENSGALG00000039455	0.244688	ENSGALG00000004107	0.213433	ENSGALG00000008925	0.204442
ENSGALG00000009110	0.244576	ENSGALG00000003324	0.213385	ENSGALG00000003703	0.203964
ENSGALG00000040917	0.244558	ENSGALG00000037953	0.21334	ENSGALG00000009224	0.20383
ENSGALG00000034725	0.244493	ENSGALG00000010043	0.213222	ENSGALG00000029066	0.203823
ENSGALG00000009331	0.244238	ENSGALG00000025946	0.212851	ENSGALG00000028691	0.20367
ENSGALG00000034999	0.243438	ENSGALG00000034625	0.212193	ENSGALG00000030590	0.203656
ENSGALG00000016774	0.24337	ENSGALG00000044874	0.211836	ENSGALG00000022166	0.203485
ENSGALG00000003596	0.242942	ENSGALG00000004200	0.211665	ENSGALG00000014387	0.203008
ENSGALG00000011688	0.242663	ENSGALG00000001943	0.211646	ENSGALG00000036856	0.202925
ENSGALG00000017112	0.242584	ENSGALG00000037289	0.211584	ENSGALG00000040776	0.202743
ENSGALG00000004505	0.242499	ENSGALG00000045168	0.211414	ENSGALG00000004055	0.202732
ENSGALG00000016173	0.242266	ENSGALG00000011904	0.211352	ENSGALG00000036196	0.202514
ENSGALG00000008507	0.242232	ENSGALG00000010699	0.211199	ENSGALG00000009983	0.202432
ENSGALG00000043219	0.242103	ENSGALG00000004655	0.211131	ENSGALG00000041520	0.20235
ENSGALG00000015809	0.242066	ENSGALG00000005121	0.210798	ENSGALG00000021364	0.202217
ENSGALG00000010616	0.241979	ENSGALG00000007958	0.21038	ENSGALG00000037186	0.201627
ENSGALG00000015513	0.241882	ENSGALG00000037521	0.210369	ENSGALG00000002971	0.201545
ENSGALG00000005623	0.241775	ENSGALG00000035028	0.210152	ENSGALG00000004659	0.201295
ENSGALG00000031303	0.241514	ENSGALG00000028900	0.210066	ENSGALG00000044200	0.200938
ENSGALG00000043163	0.241136	ENSGALG00000008124	0.21004	ENSGALG00000031723	0.200883
ENSGALG00000037519	0.241001	ENSGALG00000004521	0.209941	ENSGALG00000030534	0.20082
ENSGALG00000006099	0.24098	ENSGALG00000002755	0.209329	ENSGALG00000013776	0.200736
ENSGALG00000038657	0.240886	ENSGALG00000032496	0.209275	ENSGALG00000007762	0.200682
ENSGALG00000031112	0.240223	ENSGALG00000039499	0.209054	ENSGALG00000002247	0.20066
ENSGALG00000006512	0.23981	ENSGALG00000034041	0.208991	ENSGALG00000028084	0.20017
ENSGALG00000009843	0.239722	ENSGALG00000006118	0.208786	ENSGALG00000003298	0.200029
ENSGALG00000011881	0.23958	ENSGALG00000012987	0.208641	ENSGALG00000001363	0.199986
ENSGALG00000011153	0.239239	ENSGALG00000003373	0.208564	ENSGALG00000016505	0.199955
ENSGALG00000012978	0.239162	ENSGALG00000005582	0.208548	ENSGALG00000039882	0.199939
ENSGALG00000012364	0.238988	ENSGALG00000003313	0.208531	ENSGALG00000017201	0.199862
ENSGALG00000009942	0.238903	ENSGALG00000010133	0.208482	ENSGALG00000016974	0.199739
ENSGALG00000005481	0.238892	ENSGALG00000035035	0.208464	ENSGALG00000006829	0.19969
ENSGALG00000015258	0.238686	ENSGALG00000011291	0.208452	ENSGALG00000013505	0.199379
ENSGALG00000007767	0.238532	ENSGALG00000045289	0.207902	ENSGALG00000003373	0.199321
ENSGALG00000024326	0.237938	ENSGALG00000038657	0.207779	ENSGALG00000025946	0.19915
ENSGALG00000005944	0.237732	ENSGALG00000034229	0.207378	ENSGALG00000010869	0.199071
ENSGALG00000002225	0.237489	ENSGALG00000012489	0.207087	ENSGALG00000044768	0.199053
ENSGALG00000000991	0.237169	ENSGALG00000040833	0.20643	ENSGALG00000028409	0.198644
ENSGALG00000040433	0.237162	ENSGALG00000030214	0.206124	ENSGALG00000007473	0.198457
ENSGALG00000014642	0.237145	ENSGALG00000001973	0.205989	ENSGALG00000009873	0.198273
ENSGALG00000015858	0.236893	ENSGALG00000001727	0.205981	ENSGALG00000009442	0.198262
ENSGALG00000002463	0.236817	ENSGALG00000001926	0.205963	ENSGALG00000041309	0.198205
ENSGALG00000041923	0.236702	ENSGALG00000007956	0.205852	ENSGALG00000034725	0.197992
ENSGALG00000014769	0.236686	ENSGALG00000041205	0.205809	ENSGALG00000005096	0.197611
ENSGALG00000005309	0.236509	ENSGALG00000013131	0.20561	ENSGALG00000031853	0.197401
ENSGALG00000017048	0.236077	ENSGALG00000009044	0.205282	ENSGALG00000003086	0.19738
ENSGALG00000000632	0.236012	ENSGALG00000015091	0.205165	ENSGALG00000010221	0.197369
ENSGALG00000000638	0.235622	ENSGALG00000016509	0.205149	ENSGALG00000036199	0.197342
ENSGALG00000014443	0.235489	ENSGALG00000015742	0.204917	ENSGALG00000010562	0.197317
ENSGALG00000008335	0.235435	ENSGALG00000013617	0.20487	ENSGALG00000004882	0.197304
ENSGALG00000009906	0.235372	ENSGALG00000038320	0.204851	ENSGALG00000002984	0.19726
ENSGALG00000032687	0.235272	ENSGALG00000013956	0.204747	ENSGALG00000008383	0.197047
ENSGALG00000039734	0.235197	ENSGALG00000009320	0.204414	ENSGALG00000032993	0.196989
ENSGALG00000032307	0.235145	ENSGALG00000014818	0.204385	ENSGALG00000035086	0.196868
ENSGALG00000007276	0.235022	ENSGALG00000029867	0.204342	ENSGALG00000003559	0.196826
ENSGALG00000009047	0.234975	ENSGALG00000007723	0.204264	ENSGALG00000007155	0.196695
ENSGALG00000005164	0.234887	ENSGALG00000037962	0.204209	ENSGALG00000003575	0.196575
ENSGALG00000016518	0.234396	ENSGALG00000034020	0.204058	ENSGALG00000042066	0.196366
ENSGALG00000034478	0.23408	ENSGALG00000008684	0.203517	ENSGALG00000038059	0.196235
ENSGALG00000009455	0.233971	ENSGALG00000046048	0.203494	ENSGALG00000016972	0.19619
ENSGALG00000001014	0.233934	ENSGALG00000017318	0.203361	ENSGALG00000034671	0.196015
ENSGALG00000001118	0.233721	ENSGALG00000010734	0.203332	ENSGALG00000034430	0.195993
ENSGALG00000008990	0.23369	ENSGALG00000042974	0.203233	ENSGALG00000004400	0.195884
ENSGALG00000004661	0.233647	ENSGALG00000035923	0.203154	ENSGALG00000001118	0.19567
ENSGALG00000012795	0.233573	ENSGALG00000035419	0.203063	ENSGALG00000017133	0.195452
ENSGALG00000008074	0.233554	ENSGALG00000008838	0.202648	ENSGALG00000002663	0.195421
ENSGALG00000014570	0.233483	ENSGALG00000037402	0.202632	ENSGALG00000043307	0.195195
ENSGALG00000010048	0.233356	ENSGALG00000032770	0.202301	ENSGALG00000041417	0.19497
ENSGALG00000041111	0.233019	ENSGALG00000008658	0.202213	ENSGALG00000004719	0.194944
ENSGALG00000003381	0.233004	ENSGALG00000031570	0.202059	ENSGALG00000034229	0.194902
ENSGALG00000008819	0.232395	ENSGALG00000035734	0.201835	ENSGALG00000036837	0.194817
ENSGALG00000027823	0.232366	ENSGALG00000042000	0.20175	ENSGALG00000012159	0.194777
ENSGALG00000001547	0.232245	ENSGALG00000015624	0.201675	ENSGALG00000005150	0.194639
ENSGALG00000010186	0.23219	ENSGALG00000029687	0.201636	ENSGALG00000032305	0.194631
ENSGALG00000009743	0.232063	ENSGALG00000035068	0.201614	ENSGALG00000031056	0.1942
ENSGALG00000017201	0.232054	ENSGALG00000031588	0.201202	ENSGALG00000033001	0.194194
ENSGALG00000015556	0.231868	ENSGALG00000020342	0.201149	ENSGALG00000033446	0.194151
ENSGALG00000004625	0.231692	ENSGALG00000005332	0.201096	ENSGALG00000011662	0.193936
ENSGALG00000041981	0.231628	ENSGALG00000021345	0.201025	ENSGALG00000036218	0.193183
ENSGALG00000040465	0.231473	ENSGALG00000007676	0.20102	ENSGALG00000009248	0.193168
ENSGALG00000014716	0.231268	ENSGALG00000009943	0.201011	ENSGALG00000033231	0.193051
ENSGALG00000016739	0.230702	ENSGALG00000002921	0.200607	ENSGALG00000019036	0.193051
ENSGALG00000001978	0.230603	ENSGALG00000032776	0.200395	ENSGALG00000010048	0.192976
ENSGALG00000040265	0.230581	ENSGALG00000007332	0.200225	ENSGALG00000038772	0.192962
ENSGALG00000006826	0.230531	ENSGALG00000026722	0.19999	ENSGALG00000003454	0.192596
ENSGALG00000042458	0.230383	ENSGALG00000037091	0.199986	ENSGALG00000038954	0.192229
ENSGALG00000031056	0.230244	ENSGALG00000012552	0.199884	ENSGALG00000037519	0.192213
ENSGALG00000000962	0.229816	ENSGALG00000034742	0.199694	ENSGALG00000032571	0.191994
ENSGALG00000006332	0.2296	ENSGALG00000034560	0.199646	ENSGALG00000045050	0.191823
ENSGALG00000041505	0.229534	ENSGALG00000023725	0.19963	ENSGALG00000010995	0.191736
ENSGALG00000012087	0.229478	ENSGALG00000041717	0.199582	ENSGALG00000015038	0.191713
ENSGALG00000001773	0.229138	ENSGALG00000007015	0.199556	ENSGALG00000026095	0.191658
ENSGALG00000003434	0.228942	ENSGALG00000014683	0.19928	ENSGALG00000008013	0.191515
ENSGALG00000005041	0.228756	ENSGALG00000007970	0.199146	ENSGALG00000026722	0.19142
ENSGALG00000016312	0.228646	ENSGALG00000015231	0.198997	ENSGALG00000031604	0.191275
ENSGALG00000001561	0.228591	ENSGALG00000038775	0.198789	ENSGALG00000006695	0.191147
ENSGALG00000009823	0.228341	ENSGALG00000015428	0.198784	ENSGALG00000007045	0.191048
ENSGALG00000009993	0.228219	ENSGALG00000040606	0.198733	ENSGALG00000002134	0.191003
ENSGALG00000002663	0.227987	ENSGALG00000017658	0.198558	ENSGALG00000031960	0.190933
ENSGALG00000005582	0.227984	ENSGALG00000007685	0.198287	ENSGALG00000031545	0.190824
ENSGALG00000002531	0.2279	ENSGALG00000034179	0.198166	ENSGALG00000032679	0.190696
ENSGALG00000011621	0.227806	ENSGALG00000005158	0.198165	ENSGALG00000007914	0.190677
ENSGALG00000007610	0.227751	ENSGALG00000013026	0.198141	ENSGALG00000004622	0.190608
ENSGALG00000042794	0.227704	ENSGALG00000014236	0.19753	ENSGALG00000029687	0.190567
ENSGALG00000037953	0.227683	ENSGALG00000009413	0.197486	ENSGALG00000009205	0.190483
ENSGALG00000005316	0.227667	ENSGALG00000014116	0.197371	ENSGALG00000023468	0.190376
ENSGALG00000044814	0.227581	ENSGALG00000006491	0.197322	ENSGALG00000004696	0.190267
ENSGALG00000023440	0.227534	ENSGALG00000014867	0.197322	ENSGALG00000010689	0.189923
ENSGALG00000016959	0.227423	ENSGALG00000033286	0.197254	ENSGALG00000008230	0.1898
ENSGALG00000015977	0.227342	ENSGALG00000025844	0.197146	ENSGALG00000005028	0.189653
ENSGALG00000017186	0.227157	ENSGALG00000021365	0.196766	ENSGALG00000011357	0.18963
ENSGALG00000039468	0.227155	ENSGALG00000037727	0.196761	ENSGALG00000007387	0.189531
ENSGALG00000007481	0.227122	ENSGALG00000002682	0.196684	ENSGALG00000003681	0.189493
ENSGALG00000001663	0.227074	ENSGALG00000037646	0.196677	ENSGALG00000000863	0.189471
ENSGALG00000007513	0.226682	ENSGALG00000005230	0.196673	ENSGALG00000039643	0.189438
ENSGALG00000002375	0.226591	ENSGALG00000033924	0.19667	ENSGALG00000012813	0.189425
ENSGALG00000008226	0.226571	ENSGALG00000017096	0.19666	ENSGALG00000024041	0.189327
ENSGALG00000012468	0.226489	ENSGALG00000032681	0.196556	ENSGALG00000010789	0.189297
ENSGALG00000009341	0.226376	ENSGALG00000008624	0.196551	ENSGALG00000015800	0.189265
ENSGALG00000004687	0.226284	ENSGALG00000042990	0.19655	ENSGALG00000012281	0.1891
ENSGALG00000006441	0.226219	ENSGALG00000037519	0.196547	ENSGALG00000004817	0.188857
ENSGALG00000003355	0.225723	ENSGALG00000023256	0.196523	ENSGALG00000030357	0.188787
ENSGALG00000033068	0.225629	ENSGALG00000040877	0.196268	ENSGALG00000032307	0.188461
ENSGALG00000042132	0.225603	ENSGALG00000000875	0.19616	ENSGALG00000024034	0.188398
ENSGALG00000017158	0.225446	ENSGALG00000010030	0.195917	ENSGALG00000009495	0.188324
ENSGALG00000045758	0.225273	ENSGALG00000003243	0.195825	ENSGALG00000030502	0.188211
ENSGALG00000002634	0.225143	ENSGALG00000006487	0.195681	ENSGALG00000005653	0.188126
ENSGALG00000014060	0.224487	ENSGALG00000037860	0.195669	ENSGALG00000034916	0.187984
ENSGALG00000007353	0.22437	ENSGALG00000021539	0.195329	ENSGALG00000038101	0.187809
ENSGALG00000008055	0.224317	ENSGALG00000000751	0.195301	ENSGALG00000003775	0.187767
ENSGALG00000003727	0.224315	ENSGALG00000007753	0.195003	ENSGALG00000016574	0.18774
ENSGALG00000014217	0.224248	ENSGALG00000006427	0.194963	ENSGALG00000040808	0.187399
ENSGALG00000010967	0.22419	ENSGALG00000036976	0.194872	ENSGALG00000015249	0.187253
ENSGALG00000006843	0.223968	ENSGALG00000012813	0.194617	ENSGALG00000011184	0.187224
ENSGALG00000013369	0.223952	ENSGALG00000001165	0.194549	ENSGALG00000003434	0.187215
ENSGALG00000005064	0.223885	ENSGALG00000032419	0.194439	ENSGALG00000004460	0.187167
ENSGALG00000005579	0.223763	ENSGALG00000034747	0.194307	ENSGALG00000008550	0.187043
ENSGALG00000014365	0.223663	ENSGALG00000012484	0.193928	ENSGALG00000036775	0.186971
ENSGALG00000032386	0.223501	ENSGALG00000003053	0.193925	ENSGALG00000027046	0.186892
ENSGALG00000011210	0.223467	ENSGALG00000011642	0.193862	ENSGALG00000008335	0.186884
ENSGALG00000005525	0.223368	ENSGALG00000039212	0.19382	ENSGALG00000013095	0.186758
ENSGALG00000001110	0.223302	ENSGALG00000007914	0.193586	ENSGALG00000037714	0.186669
ENSGALG00000009456	0.223285	ENSGALG00000021679	0.193365	ENSGALG00000035748	0.186609
ENSGALG00000007310	0.22323	ENSGALG00000003720	0.19327	ENSGALG00000029017	0.186423
ENSGALG00000002803	0.223098	ENSGALG00000016442	0.193227	ENSGALG00000007289	0.186337
ENSGALG00000006011	0.223022	ENSGALG00000016424	0.192995	ENSGALG00000016536	0.186329
ENSGALG00000025882	0.222828	ENSGALG00000036518	0.192964	ENSGALG00000036359	0.186326
ENSGALG00000020688	0.222775	ENSGALG00000039710	0.19296	ENSGALG00000005535	0.186209
ENSGALG00000013026	0.222754	ENSGALG00000032687	0.192922	ENSGALG00000006118	0.186123
ENSGALG00000004310	0.222657	ENSGALG00000015663	0.192806	ENSGALG00000009611	0.186016
ENSGALG00000002364	0.222504	ENSGALG00000016689	0.192718	ENSGALG00000040052	0.185986
ENSGALG00000033678	0.222372	ENSGALG00000009153	0.192663	ENSGALG00000030406	0.185569
ENSGALG00000009222	0.222344	ENSGALG00000001219	0.192645	ENSGALG00000003031	0.185505
ENSGALG00000008945	0.222196	ENSGALG00000001334	0.192626	ENSGALG00000011419	0.185265
ENSGALG00000003204	0.221464	ENSGALG00000032045	0.192403	ENSGALG00000000233	0.185232
ENSGALG00000011389	0.221438	ENSGALG00000004152	0.192383	ENSGALG00000011553	0.185168
ENSGALG00000014448	0.221298	ENSGALG00000012556	0.192336	ENSGALG00000002463	0.184793
ENSGALG00000032057	0.221268	ENSGALG00000001491	0.19223	ENSGALG00000007350	0.184691
ENSGALG00000026653	0.221212	ENSGALG00000036598	0.192181	ENSGALG00000008503	0.184571
ENSGALG00000003517	0.221065	ENSGALG00000027761	0.19199	ENSGALG00000003479	0.184305
ENSGALG00000001126	0.220935	ENSGALG00000004383	0.191956	ENSGALG00000014443	0.184264
ENSGALG00000011854	0.220886	ENSGALG00000005160	0.191941	ENSGALG00000029586	0.184177
ENSGALG00000029918	0.220839	ENSGALG00000005533	0.191936	ENSGALG00000012374	0.184005
ENSGALG00000015409	0.220817	ENSGALG00000004165	0.191881	ENSGALG00000024039	0.183967
ENSGALG00000009731	0.220728	ENSGALG00000034590	0.191588	ENSGALG00000040174	0.183951
ENSGALG00000009932	0.220717	ENSGALG00000030597	0.19157	ENSGALG00000036616	0.183934
ENSGALG00000004648	0.220609	ENSGALG00000035281	0.191537	ENSGALG00000007555	0.183914
ENSGALG00000034348	0.220519	ENSGALG00000029528	0.191527	ENSGALG00000004065	0.183894
ENSGALG00000038378	0.22039	ENSGALG00000016779	0.191439	ENSGALG00000004250	0.183843
ENSGALG00000012998	0.220331	ENSGALG00000013742	0.191394	ENSGALG00000036101	0.18383
ENSGALG00000000438	0.22017	ENSGALG00000003766	0.19131	ENSGALG00000008349	0.183815
ENSGALG00000031940	0.220126	ENSGALG00000000843	0.19104	ENSGALG00000038325	0.183791
ENSGALG00000037091	0.220055	ENSGALG00000014883	0.190625	ENSGALG00000001013	0.183747
ENSGALG00000042967	0.219954	ENSGALG00000009135	0.190104	ENSGALG00000007291	0.183644
ENSGALG00000011228	0.219953	ENSGALG00000035447	0.190057	ENSGALG00000041814	0.183586
ENSGALG00000041080	0.219845	ENSGALG00000030998	0.189987	ENSGALG00000003906	0.183496
ENSGALG00000003526	0.219689	ENSGALG00000028682	0.189856	ENSGALG00000043148	0.183234
ENSGALG00000038730	0.219628	ENSGALG00000001644	0.189563	ENSGALG00000005703	0.182722
ENSGALG00000013506	0.219556	ENSGALG00000034777	0.189234	ENSGALG00000036556	0.182678
ENSGALG00000041436	0.219511	ENSGALG00000043938	0.189092	ENSGALG00000003625	0.182507
ENSGALG00000001253	0.219494	ENSGALG00000034725	0.188914	ENSGALG00000030599	0.1825
ENSGALG00000031934	0.219476	ENSGALG00000011172	0.188811	ENSGALG00000019894	0.182389
ENSGALG00000015807	0.219368	ENSGALG00000042816	0.188575	ENSGALG00000010244	0.182287
ENSGALG00000016065	0.219365	ENSGALG00000007027	0.188525	ENSGALG00000005540	0.182165
ENSGALG00000014982	0.219279	ENSGALG00000011993	0.188488	ENSGALG00000006824	0.18206
ENSGALG00000045337	0.219119	ENSGALG00000001782	0.18833	ENSGALG00000002798	0.182032
ENSGALG00000010763	0.219072	ENSGALG00000040019	0.188318	ENSGALG00000039648	0.181859
ENSGALG00000030900	0.218978	ENSGALG00000039299	0.188309	ENSGALG00000038797	0.181849
ENSGALG00000011368	0.218963	ENSGALG00000030278	0.188225	ENSGALG00000002419	0.181839
ENSGALG00000025884	0.218865	ENSGALG00000015059	0.187966	ENSGALG00000037203	0.181676
ENSGALG00000003774	0.218852	ENSGALG00000033144	0.187885	ENSGALG00000006246	0.181656
ENSGALG00000026780	0.218803	ENSGALG00000026663	0.187791	ENSGALG00000003130	0.181629
ENSGALG00000042761	0.218538	ENSGALG00000023682	0.187639	ENSGALG00000036268	0.181453
ENSGALG00000020449	0.218435	ENSGALG00000008903	0.187638	ENSGALG00000005614	0.181178
ENSGALG00000035768	0.218424	ENSGALG00000015077	0.187591	ENSGALG00000046607	0.181097
ENSGALG00000002883	0.218233	ENSGALG00000015887	0.187396	ENSGALG00000038018	0.181062
ENSGALG00000015014	0.218233	ENSGALG00000028119	0.187128	ENSGALG00000013784	0.181056
ENSGALG00000003383	0.21823	ENSGALG00000017072	0.186982	ENSGALG00000031160	0.180899
ENSGALG00000013579	0.21823	ENSGALG00000046448	0.186768	ENSGALG00000039165	0.180621
ENSGALG00000009740	0.218181	ENSGALG00000036829	0.186697	ENSGALG00000026031	0.180594
ENSGALG00000012525	0.217827	ENSGALG00000040917	0.186688	ENSGALG00000009925	0.180558
ENSGALG00000005407	0.217826	ENSGALG00000024051	0.186568	ENSGALG00000012130	0.180395
ENSGALG00000003747	0.217774	ENSGALG00000004799	0.186446	ENSGALG00000013826	0.180263
ENSGALG00000010702	0.21764	ENSGALG00000013646	0.186273	ENSGALG00000010186	0.180231
ENSGALG00000009031	0.21752	ENSGALG00000001615	0.186105	ENSGALG00000006211	0.180138
ENSGALG00000037166	0.217392	ENSGALG00000001013	0.185842	ENSGALG00000040987	0.179985
ENSGALG00000030374	0.217387	ENSGALG00000008550	0.185791	ENSGALG00000008005	0.179892
ENSGALG00000004881	0.217113	ENSGALG00000015787	0.185747	ENSGALG00000008771	0.179832
ENSGALG00000003103	0.217097	ENSGALG00000003880	0.185664	ENSGALG00000004166	0.179704
ENSGALG00000015091	0.216763	ENSGALG00000016567	0.185519	ENSGALG00000032595	0.179658
ENSGALG00000004691	0.216735	ENSGALG00000001975	0.185402	ENSGALG00000031534	0.17964
ENSGALG00000030027	0.216655	ENSGALG00000012857	0.185399	ENSGALG00000002457	0.179525
ENSGALG00000028373	0.216612	ENSGALG00000030605	0.185262	ENSGALG00000003909	0.179394
ENSGALG00000036502	0.216595	ENSGALG00000003774	0.185259	ENSGALG00000044278	0.179365
ENSGALG00000002515	0.216572	ENSGALG00000012543	0.185164	ENSGALG00000004845	0.179309
ENSGALG00000014810	0.216458	ENSGALG00000038865	0.185046	ENSGALG00000004004	0.179167
ENSGALG00000001613	0.216414	ENSGALG00000030055	0.184978	ENSGALG00000043394	0.179117
ENSGALG00000007822	0.216317	ENSGALG00000003767	0.184905	ENSGALG00000011343	0.17907
ENSGALG00000003195	0.216231	ENSGALG00000039468	0.184888	ENSGALG00000001502	0.179009
ENSGALG00000011388	0.216186	ENSGALG00000039815	0.184823	ENSGALG00000031286	0.178897
ENSGALG00000044285	0.216	ENSGALG00000005897	0.184798	ENSGALG00000017309	0.178653
ENSGALG00000032730	0.215959	ENSGALG00000007048	0.184676	ENSGALG00000039803	0.1786
ENSGALG00000032993	0.215834	ENSGALG00000039983	0.184574	ENSGALG00000003467	0.178336
ENSGALG00000036965	0.215812	ENSGALG00000040475	0.184558	ENSGALG00000006607	0.178273
ENSGALG00000029378	0.21568	ENSGALG00000032257	0.184512	ENSGALG00000014867	0.178214
ENSGALG00000000868	0.215618	ENSGALG00000012037	0.184329	ENSGALG00000013916	0.178207
ENSGALG00000012144	0.21558	ENSGALG00000004198	0.184259	ENSGALG00000036552	0.178052
ENSGALG00000000988	0.215227	ENSGALG00000002531	0.184145	ENSGALG00000039222	0.177873
ENSGALG00000008857	0.215073	ENSGALG00000014768	0.18411	ENSGALG00000026300	0.177748
ENSGALG00000026151	0.215073	ENSGALG00000039424	0.184007	ENSGALG00000013765	0.177743
ENSGALG00000032419	0.215007	ENSGALG00000027281	0.183976	ENSGALG00000009985	0.177698
ENSGALG00000008523	0.214873	ENSGALG00000034999	0.183712	ENSGALG00000031299	0.177538
ENSGALG00000035606	0.214842	ENSGALG00000004113	0.1837	ENSGALG00000010629	0.177488
ENSGALG00000012348	0.214628	ENSGALG00000026940	0.183559	ENSGALG00000015663	0.177288
ENSGALG00000035501	0.214382	ENSGALG00000006594	0.183368	ENSGALG00000002222	0.177264
ENSGALG00000008241	0.214277	ENSGALG00000001616	0.18336	ENSGALG00000037455	0.177227
ENSGALG00000003029	0.214277	ENSGALG00000045441	0.183317	ENSGALG00000038972	0.177163
ENSGALG00000034944	0.21425	ENSGALG00000007595	0.183301	ENSGALG00000039048	0.177062
ENSGALG00000008855	0.214168	ENSGALG00000027305	0.183268	ENSGALG00000014121	0.176748
ENSGALG00000015571	0.213986	ENSGALG00000010276	0.18307	ENSGALG00000008585	0.176692
ENSGALG00000001947	0.21396	ENSGALG00000007798	0.183048	ENSGALG00000040380	0.176188
ENSGALG00000010131	0.213741	ENSGALG00000041666	0.18298	ENSGALG00000007609	0.176075
ENSGALG00000000895	0.213548	ENSGALG00000039803	0.182953	ENSGALG00000043002	0.176002
ENSGALG00000004856	0.213448	ENSGALG00000042389	0.182691	ENSGALG00000032223	0.175939
ENSGALG00000016716	0.213304	ENSGALG00000023266	0.182507	ENSGALG00000001730	0.175898
ENSGALG00000002164	0.213153	ENSGALG00000009379	0.182303	ENSGALG00000040957	0.175862
ENSGALG00000008372	0.212934	ENSGALG00000029918	0.182159	ENSGALG00000030597	0.175771
ENSGALG00000010189	0.212909	ENSGALG00000039294	0.182066	ENSGALG00000040882	0.175752
ENSGALG00000009260	0.212837	ENSGALG00000008120	0.182037	ENSGALG00000007434	0.175693
ENSGALG00000007058	0.212624	ENSGALG00000010255	0.182021	ENSGALG00000032984	0.17564
ENSGALG00000008132	0.21261	ENSGALG00000037991	0.182014	ENSGALG00000031874	0.175549
ENSGALG00000001158	0.212492	ENSGALG00000009744	0.181942	ENSGALG00000015573	0.175252
ENSGALG00000003987	0.212398	ENSGALG00000043092	0.181714	ENSGALG00000041251	0.175134
ENSGALG00000040825	0.21217	ENSGALG00000029102	0.181634	ENSGALG00000016808	0.175067
ENSGALG00000014643	0.211924	ENSGALG00000011210	0.181472	ENSGALG00000009990	0.17501
ENSGALG00000016930	0.211668	ENSGALG00000032342	0.181299	ENSGALG00000009373	0.17498
ENSGALG00000015836	0.211476	ENSGALG00000002784	0.181079	ENSGALG00000005420	0.174978
ENSGALG00000030181	0.211416	ENSGALG00000001998	0.180995	ENSGALG00000030563	0.174813
ENSGALG00000013157	0.211378	ENSGALG00000004534	0.180973	ENSGALG00000001110	0.174611
ENSGALG00000009879	0.211352	ENSGALG00000014607	0.180921	ENSGALG00000008380	0.17453
ENSGALG00000039903	0.211177	ENSGALG00000038217	0.180912	ENSGALG00000016282	0.174492
ENSGALG00000005516	0.211094	ENSGALG00000010932	0.180646	ENSGALG00000034250	0.174468
ENSGALG00000004663	0.210785	ENSGALG00000025788	0.180414	ENSGALG00000006225	0.174459
ENSGALG00000008645	0.210758	ENSGALG00000004187	0.180181	ENSGALG00000012484	0.17442
ENSGALG00000007559	0.210581	ENSGALG00000009373	0.180046	ENSGALG00000029999	0.174337
ENSGALG00000037633	0.210448	ENSGALG00000034009	0.17983	ENSGALG00000009971	0.174287
ENSGALG00000041433	0.2102	ENSGALG00000012921	0.179665	ENSGALG00000041152	0.174286
ENSGALG00000016810	0.210164	ENSGALG00000017162	0.179489	ENSGALG00000001542	0.174263
ENSGALG00000032289	0.210159	ENSGALG00000011131	0.179285	ENSGALG00000011476	0.174138
ENSGALG00000011426	0.210149	ENSGALG00000011994	0.179171	ENSGALG00000017611	0.174002
ENSGALG00000002014	0.209977	ENSGALG00000014060	0.179124	ENSGALG00000003731	0.173963
ENSGALG00000035068	0.209637	ENSGALG00000034032	0.179009	ENSGALG00000015025	0.173816
ENSGALG00000034939	0.209408	ENSGALG00000040703	0.178995	ENSGALG00000006307	0.17354
ENSGALG00000016860	0.209296	ENSGALG00000007483	0.178993	ENSGALG00000034421	0.173496
ENSGALG00000003911	0.209296	ENSGALG00000017208	0.178969	ENSGALG00000031631	0.173465
ENSGALG00000030736	0.209204	ENSGALG00000000513	0.178857	ENSGALG00000041204	0.173388
ENSGALG00000015806	0.209202	ENSGALG00000012530	0.178842	ENSGALG00000034194	0.173334
ENSGALG00000013495	0.209162	ENSGALG00000000855	0.178751	ENSGALG00000004999	0.173044
ENSGALG00000005737	0.208876	ENSGALG00000007141	0.178521	ENSGALG00000040511	0.172987
ENSGALG00000030705	0.20878	ENSGALG00000030585	0.178328	ENSGALG00000011797	0.172959
ENSGALG00000004821	0.20877	ENSGALG00000017171	0.178304	ENSGALG00000001845	0.172734
ENSGALG00000005979	0.208748	ENSGALG00000035777	0.178255	ENSGALG00000040626	0.172726
ENSGALG00000010932	0.208416	ENSGALG00000033301	0.178243	ENSGALG00000019873	0.172605
ENSGALG00000033340	0.208084	ENSGALG00000016806	0.178085	ENSGALG00000014138	0.17244
ENSGALG00000033754	0.208071	ENSGALG00000034421	0.177982	ENSGALG00000008497	0.172368
ENSGALG00000017368	0.207878	ENSGALG00000031545	0.17784	ENSGALG00000009978	0.172351
ENSGALG00000017218	0.20779	ENSGALG00000026906	0.177802	ENSGALG00000006037	0.172277
ENSGALG00000003340	0.207733	ENSGALG00000010023	0.177755	ENSGALG00000003688	0.172168
ENSGALG00000015259	0.207663	ENSGALG00000005248	0.177701	ENSGALG00000008663	0.172157
ENSGALG00000031960	0.207406	ENSGALG00000008207	0.177392	ENSGALG00000035360	0.172114
ENSGALG00000014064	0.207353	ENSGALG00000004460	0.177256	ENSGALG00000017388	0.171998
ENSGALG00000022920	0.20721	ENSGALG00000006194	0.177244	ENSGALG00000010341	0.17188
ENSGALG00000004200	0.206913	ENSGALG00000042822	0.177241	ENSGALG00000008414	0.171848
ENSGALG00000004205	0.206745	ENSGALG00000016062	0.177122	ENSGALG00000028561	0.171843
ENSGALG00000005332	0.206668	ENSGALG00000011649	0.177116	ENSGALG00000046448	0.171684
ENSGALG00000012799	0.206645	ENSGALG00000006441	0.177107	ENSGALG00000003124	0.171499
ENSGALG00000013811	0.206508	ENSGALG00000006332	0.177065	ENSGALG00000016806	0.171422
ENSGALG00000009320	0.206339	ENSGALG00000036993	0.176639	ENSGALG00000015215	0.171405
ENSGALG00000026278	0.205791	ENSGALG00000037697	0.176547	ENSGALG00000002648	0.171344
ENSGALG00000001425	0.205713	ENSGALG00000003149	0.176464	ENSGALG00000011528	0.171275
ENSGALG00000042427	0.205299	ENSGALG00000041418	0.176439	ENSGALG00000000603	0.171243
ENSGALG00000009476	0.205268	ENSGALG00000036459	0.176375	ENSGALG00000002024	0.171193
ENSGALG00000003881	0.205167	ENSGALG00000015791	0.176368	ENSGALG00000001126	0.171078
ENSGALG00000030511	0.205127	ENSGALG00000004216	0.176195	ENSGALG00000005953	0.170966
ENSGALG00000029220	0.20497	ENSGALG00000011682	0.176067	ENSGALG00000003498	0.170914
ENSGALG00000016624	0.204872	ENSGALG00000036019	0.175907	ENSGALG00000009562	0.170891
ENSGALG00000034396	0.204778	ENSGALG00000029999	0.175491	ENSGALG00000016605	0.170888
ENSGALG00000007387	0.204557	ENSGALG00000010633	0.175473	ENSGALG00000016915	0.170738
ENSGALG00000001981	0.204388	ENSGALG00000006174	0.175361	ENSGALG00000040019	0.170528
ENSGALG00000000235	0.204304	ENSGALG00000008115	0.175337	ENSGALG00000041873	0.170495
ENSGALG00000015874	0.204267	ENSGALG00000009526	0.175322	ENSGALG00000010636	0.170383
ENSGALG00000011974	0.204233	ENSGALG00000017321	0.175238	ENSGALG00000003907	0.170362
ENSGALG00000004052	0.204224	ENSGALG00000029220	0.175082	ENSGALG00000000830	0.170349
ENSGALG00000003558	0.204134	ENSGALG00000006180	0.175011	ENSGALG00000040265	0.170313
ENSGALG00000010201	0.204119	ENSGALG00000004166	0.174892	ENSGALG00000010322	0.170116
ENSGALG00000037807	0.204094	ENSGALG00000037586	0.174674	ENSGALG00000003246	0.170058
ENSGALG00000005552	0.203831	ENSGALG00000008506	0.174586	ENSGALG00000006958	0.169985
ENSGALG00000017049	0.203649	ENSGALG00000015050	0.174563	ENSGALG00000010716	0.169954
ENSGALG00000017038	0.203539	ENSGALG00000008270	0.174509	ENSGALG00000026639	0.169949
ENSGALG00000023199	0.203394	ENSGALG00000003499	0.174505	ENSGALG00000016245	0.169792
ENSGALG00000009001	0.203346	ENSGALG00000008585	0.174488	ENSGALG00000001341	0.169557
ENSGALG00000005698	0.203081	ENSGALG00000010713	0.174032	ENSGALG00000033561	0.169532
ENSGALG00000013573	0.203037	ENSGALG00000038411	0.173917	ENSGALG00000020454	0.169474
ENSGALG00000009249	0.203023	ENSGALG00000009288	0.173857	ENSGALG00000003256	0.169399
ENSGALG00000007185	0.202956	ENSGALG00000008500	0.173805	ENSGALG00000007077	0.169319
ENSGALG00000012287	0.202851	ENSGALG00000016438	0.173714	ENSGALG00000014914	0.169169
ENSGALG00000005649	0.202827	ENSGALG00000039566	0.173234	ENSGALG00000007058	0.169119
ENSGALG00000028172	0.202794	ENSGALG00000033150	0.173127	ENSGALG00000003378	0.169106
ENSGALG00000012724	0.202723	ENSGALG00000027822	0.173001	ENSGALG00000042816	0.169097
ENSGALG00000013565	0.202704	ENSGALG00000006949	0.172978	ENSGALG00000010157	0.169093
ENSGALG00000021637	0.202059	ENSGALG00000016479	0.172836	ENSGALG00000011432	0.168959
ENSGALG00000002066	0.20204	ENSGALG00000039818	0.172609	ENSGALG00000002288	0.168957
ENSGALG00000013793	0.20141	ENSGALG00000039571	0.172608	ENSGALG00000040875	0.16894
ENSGALG00000003568	0.201259	ENSGALG00000004052	0.172574	ENSGALG00000006261	0.16889
ENSGALG00000012921	0.201127	ENSGALG00000021897	0.172572	ENSGALG00000039421	0.168857
ENSGALG00000005121	0.200902	ENSGALG00000004156	0.172455	ENSGALG00000015330	0.16871
ENSGALG00000010195	0.200753	ENSGALG00000008429	0.172394	ENSGALG00000041993	0.168493
ENSGALG00000017171	0.200574	ENSGALG00000027365	0.172364	ENSGALG00000015939	0.168407
ENSGALG00000016776	0.20037	ENSGALG00000026043	0.172276	ENSGALG00000008373	0.168368
ENSGALG00000013776	0.200279	ENSGALG00000002002	0.172075	ENSGALG00000005702	0.168354
ENSGALG00000031281	0.200109	ENSGALG00000041981	0.171862	ENSGALG00000012466	0.168244
ENSGALG00000033834	0.200106	ENSGALG00000004282	0.171823	ENSGALG00000029369	0.168203
ENSGALG00000003510	0.199971	ENSGALG00000029909	0.17154	ENSGALG00000029918	0.168201
ENSGALG00000004003	0.199951	ENSGALG00000035768	0.171474	ENSGALG00000001470	0.168113
ENSGALG00000000551	0.199849	ENSGALG00000038649	0.171469	ENSGALG00000045185	0.168076
ENSGALG00000012556	0.199759	ENSGALG00000003122	0.171409	ENSGALG00000014054	0.16807
ENSGALG00000010268	0.199614	ENSGALG00000031216	0.171385	ENSGALG00000007926	0.167507
ENSGALG00000014286	0.199587	ENSGALG00000042569	0.17133	ENSGALG00000006818	0.167323
ENSGALG00000007169	0.199573	ENSGALG00000009016	0.171179	ENSGALG00000000855	0.167212
ENSGALG00000033739	0.199508	ENSGALG00000007262	0.171167	ENSGALG00000008294	0.167182
ENSGALG00000010283	0.199339	ENSGALG00000009670	0.171136	ENSGALG00000004225	0.167065
ENSGALG00000045783	0.199327	ENSGALG00000030871	0.170919	ENSGALG00000044716	0.166955
ENSGALG00000004363	0.199263	ENSGALG00000008241	0.170903	ENSGALG00000003696	0.16693
ENSGALG00000014791	0.199086	ENSGALG00000012287	0.170842	ENSGALG00000002651	0.166859
ENSGALG00000004628	0.198976	ENSGALG00000012386	0.17081	ENSGALG00000000977	0.166825
ENSGALG00000007676	0.198831	ENSGALG00000001651	0.170796	ENSGALG00000015090	0.166792
ENSGALG00000011998	0.198585	ENSGALG00000012350	0.170622	ENSGALG00000013506	0.166788
ENSGALG00000033971	0.198287	ENSGALG00000036076	0.170513	ENSGALG00000031572	0.166659
ENSGALG00000027372	0.198275	ENSGALG00000014514	0.170469	ENSGALG00000032057	0.166646
ENSGALG00000023881	0.198211	ENSGALG00000015483	0.170422	ENSGALG00000036850	0.16661
ENSGALG00000015037	0.198181	ENSGALG00000009971	0.170093	ENSGALG00000035869	0.166441
ENSGALG00000006357	0.198163	ENSGALG00000002044	0.169991	ENSGALG00000006949	0.166286
ENSGALG00000002519	0.198111	ENSGALG00000030844	0.169935	ENSGALG00000001557	0.16621
ENSGALG00000005969	0.197927	ENSGALG00000042461	0.169609	ENSGALG00000031934	0.166132
ENSGALG00000001782	0.197907	ENSGALG00000035016	0.169291	ENSGALG00000002497	0.166043
ENSGALG00000010744	0.197868	ENSGALG00000037837	0.169279	ENSGALG00000005041	0.166003
ENSGALG00000015338	0.197793	ENSGALG00000010283	0.169151	ENSGALG00000005105	0.165881
ENSGALG00000012452	0.197692	ENSGALG00000037549	0.169041	ENSGALG00000000864	0.165845
ENSGALG00000004362	0.197215	ENSGALG00000021685	0.169013	ENSGALG00000042986	0.165759
ENSGALG00000036783	0.197155	ENSGALG00000040827	0.169008	ENSGALG00000015446	0.165725
ENSGALG00000001788	0.197112	ENSGALG00000005670	0.168984	ENSGALG00000008124	0.165684
ENSGALG00000010995	0.196961	ENSGALG00000030457	0.168712	ENSGALG00000036730	0.165411
ENSGALG00000007341	0.196732	ENSGALG00000029503	0.168481	ENSGALG00000038593	0.165288
ENSGALG00000016477	0.19663	ENSGALG00000005675	0.16839	ENSGALG00000005205	0.165252
ENSGALG00000035667	0.196582	ENSGALG00000005237	0.168197	ENSGALG00000012425	0.165051
ENSGALG00000004707	0.196443	ENSGALG00000001425	0.168191	ENSGALG00000036089	0.164917
ENSGALG00000001350	0.196433	ENSGALG00000010863	0.168049	ENSGALG00000012699	0.164902
ENSGALG00000009642	0.196406	ENSGALG00000026271	0.167993	ENSGALG00000031397	0.164829
ENSGALG00000010036	0.196316	ENSGALG00000005516	0.167929	ENSGALG00000038585	0.164718
ENSGALG00000039589	0.196251	ENSGALG00000010214	0.167684	ENSGALG00000045672	0.164625
ENSGALG00000032529	0.196083	ENSGALG00000012211	0.167629	ENSGALG00000041640	0.164453
ENSGALG00000009451	0.195947	ENSGALG00000007709	0.167608	ENSGALG00000007559	0.16431
ENSGALG00000003766	0.195639	ENSGALG00000008010	0.167576	ENSGALG00000043799	0.164174
ENSGALG00000010630	0.195577	ENSGALG00000008794	0.167554	ENSGALG00000002447	0.164162
ENSGALG00000009887	0.195573	ENSGALG00000020003	0.167401	ENSGALG00000016059	0.164065
ENSGALG00000012211	0.195465	ENSGALG00000029586	0.16714	ENSGALG00000038378	0.163996
ENSGALG00000030200	0.195374	ENSGALG00000006507	0.167048	ENSGALG00000003249	0.163908
ENSGALG00000006783	0.195249	ENSGALG00000023347	0.167016	ENSGALG00000003578	0.163789
ENSGALG00000011101	0.195239	ENSGALG00000010991	0.166823	ENSGALG00000002450	0.163734
ENSGALG00000005809	0.19493	ENSGALG00000030344	0.166731	ENSGALG00000038775	0.163715
ENSGALG00000011094	0.194789	ENSGALG00000012952	0.166685	ENSGALG00000043636	0.163493
ENSGALG00000029996	0.194774	ENSGALG00000002016	0.166497	ENSGALG00000037633	0.163358
ENSGALG00000003074	0.194761	ENSGALG00000013196	0.166447	ENSGALG00000010283	0.163235
ENSGALG00000001708	0.194747	ENSGALG00000012866	0.16623	ENSGALG00000041300	0.163056
ENSGALG00000004002	0.194724	ENSGALG00000003113	0.166185	ENSGALG00000036474	0.162986
ENSGALG00000026298	0.194724	ENSGALG00000005974	0.165961	ENSGALG00000041867	0.162773
ENSGALG00000036976	0.194718	ENSGALG00000009525	0.165958	ENSGALG00000037441	0.162768
ENSGALG00000029982	0.194613	ENSGALG00000032860	0.165941	ENSGALG00000009811	0.162757
ENSGALG00000008545	0.194595	ENSGALG00000032644	0.165911	ENSGALG00000041923	0.162718
ENSGALG00000008288	0.19451	ENSGALG00000003987	0.165718	ENSGALG00000028367	0.16264
ENSGALG00000037455	0.194412	ENSGALG00000035384	0.165602	ENSGALG00000006127	0.162598
ENSGALG00000041283	0.194291	ENSGALG00000007792	0.165591	ENSGALG00000001550	0.162542
ENSGALG00000013777	0.194241	ENSGALG00000008111	0.165501	ENSGALG00000032501	0.162431
ENSGALG00000026834	0.194098	ENSGALG00000014963	0.16547	ENSGALG00000031131	0.162353
ENSGALG00000003031	0.194066	ENSGALG00000035050	0.165373	ENSGALG00000004714	0.162281
ENSGALG00000002624	0.193797	ENSGALG00000010847	0.165271	ENSGALG00000010133	0.16227
ENSGALG00000026301	0.19377	ENSGALG00000009381	0.16527	ENSGALG00000014981	0.162057
ENSGALG00000037546	0.193748	ENSGALG00000012348	0.16509	ENSGALG00000017159	0.162049
ENSGALG00000036432	0.193725	ENSGALG00000001110	0.165071	ENSGALG00000003570	0.161926
ENSGALG00000029152	0.193648	ENSGALG00000009868	0.16506	ENSGALG00000016238	0.161664
ENSGALG00000001375	0.193584	ENSGALG00000037633	0.164998	ENSGALG00000011953	0.161542
ENSGALG00000031325	0.193475	ENSGALG00000031222	0.164928	ENSGALG00000041423	0.161501
ENSGALG00000033690	0.193464	ENSGALG00000008179	0.164793	ENSGALG00000003071	0.161361
ENSGALG00000006631	0.193349	ENSGALG00000041037	0.164757	ENSGALG00000032496	0.161347
ENSGALG00000014698	0.193192	ENSGALG00000040340	0.1647	ENSGALG00000017524	0.161341
ENSGALG00000033887	0.193111	ENSGALG00000010538	0.164659	ENSGALG00000034757	0.1613
ENSGALG00000015225	0.193087	ENSGALG00000031589	0.164516	ENSGALG00000028643	0.161162
ENSGALG00000012778	0.19308	ENSGALG00000006356	0.164412	ENSGALG00000028439	0.161095
ENSGALG00000016719	0.193048	ENSGALG00000032893	0.164403	ENSGALG00000033123	0.161065
ENSGALG00000010991	0.19292	ENSGALG00000041353	0.164369	ENSGALG00000013495	0.160889
ENSGALG00000023950	0.192842	ENSGALG00000006144	0.164349	ENSGALG00000033806	0.160824
ENSGALG00000038581	0.192738	ENSGALG00000014202	0.164229	ENSGALG00000028942	0.16072
ENSGALG00000002880	0.192727	ENSGALG00000014263	0.164103	ENSGALG00000033575	0.160713
ENSGALG00000027871	0.192666	ENSGALG00000036616	0.164028	ENSGALG00000010671	0.160551
ENSGALG00000011427	0.192599	ENSGALG00000042356	0.163959	ENSGALG00000009967	0.160338
ENSGALG00000003948	0.192547	ENSGALG00000029614	0.163927	ENSGALG00000008819	0.160162
ENSGALG00000006598	0.192384	ENSGALG00000008182	0.163919	ENSGALG00000033682	0.160111
ENSGALG00000002247	0.192359	ENSGALG00000002774	0.163848	ENSGALG00000008172	0.160083
ENSGALG00000016836	0.192283	ENSGALG00000035465	0.163758	ENSGALG00000041925	0.160043
ENSGALG00000007595	0.191989	ENSGALG00000010025	0.16373	ENSGALG00000011682	0.160012
ENSGALG00000036870	0.191977	ENSGALG00000008218	0.163654	ENSGALG00000006806	0.159952
ENSGALG00000015334	0.191876	ENSGALG00000010311	0.163491	ENSGALG00000016736	0.159927
ENSGALG00000000972	0.191802	ENSGALG00000004659	0.163488	ENSGALG00000033232	0.159875
ENSGALG00000001283	0.191745	ENSGALG00000002798	0.163464	ENSGALG00000005063	0.159761
ENSGALG00000026468	0.191733	ENSGALG00000002336	0.163365	ENSGALG00000035242	0.159705
ENSGALG00000044805	0.191694	ENSGALG00000001652	0.16333	ENSGALG00000034575	0.159595
ENSGALG00000006424	0.191588	ENSGALG00000003559	0.163307	ENSGALG00000015594	0.159492
ENSGALG00000010335	0.191385	ENSGALG00000003935	0.163246	ENSGALG00000009061	0.159421
ENSGALG00000016758	0.191328	ENSGALG00000004455	0.163219	ENSGALG00000039420	0.159348
ENSGALG00000041927	0.191283	ENSGALG00000010542	0.16303	ENSGALG00000014425	0.159
ENSGALG00000041034	0.191283	ENSGALG00000023468	0.162935	ENSGALG00000010847	0.158794
ENSGALG00000005385	0.191169	ENSGALG00000033754	0.1628	ENSGALG00000021665	0.158638
ENSGALG00000015468	0.19104	ENSGALG00000029706	0.162798	ENSGALG00000042122	0.15841
ENSGALG00000012695	0.190958	ENSGALG00000008813	0.162621	ENSGALG00000013098	0.158335
ENSGALG00000042469	0.190887	ENSGALG00000016546	0.162615	ENSGALG00000005698	0.158331
ENSGALG00000008289	0.19062	ENSGALG00000006867	0.16248	ENSGALG00000036163	0.158303
ENSGALG00000004523	0.190608	ENSGALG00000010195	0.162254	ENSGALG00000029383	0.15818
ENSGALG00000004947	0.190549	ENSGALG00000034737	0.162235	ENSGALG00000023872	0.158133
ENSGALG00000004259	0.190466	ENSGALG00000011205	0.162229	ENSGALG00000029670	0.157854
ENSGALG00000010562	0.190328	ENSGALG00000008144	0.162077	ENSGALG00000003321	0.15782
ENSGALG00000006525	0.190279	ENSGALG00000033660	0.16205	ENSGALG00000012050	0.157803
ENSGALG00000042994	0.190124	ENSGALG00000006539	0.162024	ENSGALG00000012795	0.157711
ENSGALG00000016332	0.190035	ENSGALG00000012947	0.161986	ENSGALG00000041618	0.157395
ENSGALG00000035869	0.189882	ENSGALG00000039643	0.161798	ENSGALG00000034009	0.157358
ENSGALG00000037845	0.189853	ENSGALG00000041911	0.161793	ENSGALG00000008725	0.15728
ENSGALG00000003503	0.189644	ENSGALG00000007822	0.16179	ENSGALG00000034475	0.157185
ENSGALG00000008003	0.189637	ENSGALG00000009442	0.161757	ENSGALG00000008686	0.15705
ENSGALG00000003757	0.189514	ENSGALG00000011388	0.161747	ENSGALG00000003795	0.156987
ENSGALG00000007373	0.189497	ENSGALG00000007609	0.161736	ENSGALG00000008249	0.156626
ENSGALG00000039294	0.189188	ENSGALG00000006225	0.161618	ENSGALG00000026534	0.156588
ENSGALG00000040770	0.188672	ENSGALG00000005309	0.161495	ENSGALG00000016720	0.156505
ENSGALG00000033497	0.188609	ENSGALG00000008198	0.161412	ENSGALG00000003485	0.156472
ENSGALG00000007370	0.188499	ENSGALG00000002883	0.161366	ENSGALG00000040817	0.156447
ENSGALG00000010700	0.188455	ENSGALG00000010136	0.161351	ENSGALG00000040259	0.156299
ENSGALG00000034272	0.18845	ENSGALG00000024326	0.161227	ENSGALG00000004759	0.156294
ENSGALG00000026271	0.188028	ENSGALG00000016245	0.161191	ENSGALG00000001616	0.156209
ENSGALG00000010167	0.188006	ENSGALG00000004378	0.161025	ENSGALG00000010117	0.156197
ENSGALG00000016238	0.187773	ENSGALG00000003479	0.160947	ENSGALG00000005618	0.155972
ENSGALG00000004364	0.187649	ENSGALG00000010628	0.160859	ENSGALG00000002278	0.155921
ENSGALG00000003261	0.187622	ENSGALG00000026547	0.160695	ENSGALG00000000401	0.155894
ENSGALG00000026322	0.187606	ENSGALG00000000577	0.160512	ENSGALG00000040048	0.155747
ENSGALG00000004684	0.187567	ENSGALG00000035502	0.160455	ENSGALG00000023335	0.155698
ENSGALG00000028744	0.187547	ENSGALG00000012697	0.160324	ENSGALG00000016187	0.155696
ENSGALG00000023364	0.187542	ENSGALG00000007304	0.160213	ENSGALG00000007017	0.155541
ENSGALG00000002288	0.187246	ENSGALG00000009338	0.160081	ENSGALG00000005407	0.155508
ENSGALG00000023818	0.187242	ENSGALG00000011419	0.159774	ENSGALG00000025774	0.155431
ENSGALG00000005872	0.187135	ENSGALG00000008563	0.159754	ENSGALG00000001204	0.155211
ENSGALG00000032329	0.187087	ENSGALG00000040270	0.159571	ENSGALG00000027611	0.154935
ENSGALG00000016589	0.187031	ENSGALG00000038671	0.159526	ENSGALG00000017120	0.154931
ENSGALG00000012946	0.18701	ENSGALG00000041641	0.159474	ENSGALG00000003248	0.154906
ENSGALG00000015428	0.186927	ENSGALG00000011376	0.159434	ENSGALG00000029334	0.154829
ENSGALG00000043636	0.186703	ENSGALG00000043733	0.159339	ENSGALG00000034383	0.154795
ENSGALG00000002158	0.186665	ENSGALG00000016971	0.159169	ENSGALG00000008234	0.154599
ENSGALG00000004570	0.18662	ENSGALG00000030016	0.159035	ENSGALG00000008066	0.154506
ENSGALG00000015029	0.18635	ENSGALG00000040729	0.158837	ENSGALG00000011966	0.15448
ENSGALG00000041821	0.186321	ENSGALG00000008803	0.158126	ENSGALG00000026796	0.154447
ENSGALG00000040141	0.186274	ENSGALG00000006254	0.158004	ENSGALG00000043178	0.154429
ENSGALG00000004085	0.186166	ENSGALG00000017070	0.157798	ENSGALG00000009615	0.154363
ENSGALG00000006818	0.185984	ENSGALG00000033678	0.157614	ENSGALG00000003254	0.154362
ENSGALG00000001364	0.18585	ENSGALG00000033446	0.157584	ENSGALG00000008934	0.154116
ENSGALG00000020262	0.185264	ENSGALG00000027860	0.157517	ENSGALG00000009782	0.153839
ENSGALG00000002523	0.185134	ENSGALG00000037258	0.157417	ENSGALG00000026380	0.153787
ENSGALG00000015083	0.185133	ENSGALG00000002038	0.157321	ENSGALG00000029402	0.153706
ENSGALG00000010668	0.185056	ENSGALG00000011992	0.157208	ENSGALG00000033894	0.153618
ENSGALG00000035201	0.185054	ENSGALG00000006598	0.157189	ENSGALG00000040475	0.153591
ENSGALG00000019976	0.185017	ENSGALG00000032223	0.156876	ENSGALG00000011332	0.153512
ENSGALG00000008525	0.185015	ENSGALG00000039780	0.156825	ENSGALG00000006763	0.15349
ENSGALG00000009433	0.184996	ENSGALG00000029536	0.156755	ENSGALG00000035016	0.153359
ENSGALG00000010716	0.184976	ENSGALG00000010157	0.15674	ENSGALG00000011522	0.153355
ENSGALG00000029588	0.18494	ENSGALG00000040586	0.156554	ENSGALG00000009595	0.153268
ENSGALG00000013759	0.184837	ENSGALG00000006211	0.15645	ENSGALG00000038595	0.153249
ENSGALG00000009409	0.184706	ENSGALG00000039108	0.156334	ENSGALG00000040703	0.153154
ENSGALG00000009838	0.184678	ENSGALG00000003911	0.156282	ENSGALG00000035606	0.153104
ENSGALG00000035578	0.184523	ENSGALG00000017185	0.15615	ENSGALG00000003510	0.153043
ENSGALG00000033301	0.1845	ENSGALG00000003568	0.156064	ENSGALG00000033919	0.153027
ENSGALG00000009977	0.184476	ENSGALG00000042994	0.155975	ENSGALG00000003684	0.152924
ENSGALG00000009608	0.184419	ENSGALG00000027482	0.155946	ENSGALG00000009086	0.152865
ENSGALG00000039008	0.1843	ENSGALG00000041927	0.155863	ENSGALG00000003995	0.152845
ENSGALG00000002024	0.184227	ENSGALG00000014976	0.15582	ENSGALG00000039455	0.152741
ENSGALG00000010705	0.183962	ENSGALG00000010744	0.155812	ENSGALG00000010349	0.152721
ENSGALG00000006607	0.183954	ENSGALG00000004870	0.155774	ENSGALG00000007507	0.152636
ENSGALG00000010103	0.183832	ENSGALG00000037327	0.155767	ENSGALG00000001046	0.152628
ENSGALG00000038875	0.183767	ENSGALG00000005872	0.155532	ENSGALG00000000540	0.152589
ENSGALG00000004620	0.183711	ENSGALG00000013239	0.155279	ENSGALG00000004082	0.152558
ENSGALG00000015249	0.183428	ENSGALG00000004881	0.155196	ENSGALG00000009456	0.152406
ENSGALG00000035427	0.183368	ENSGALG00000023757	0.155175	ENSGALG00000003507	0.152355
ENSGALG00000035030	0.183365	ENSGALG00000008286	0.155158	ENSGALG00000035605	0.152349
ENSGALG00000005715	0.183301	ENSGALG00000009562	0.155133	ENSGALG00000001503	0.152129
ENSGALG00000017334	0.183235	ENSGALG00000001546	0.155097	ENSGALG00000003383	0.1521
ENSGALG00000007000	0.183113	ENSGALG00000003378	0.154981	ENSGALG00000034272	0.15199
ENSGALG00000006157	0.18298	ENSGALG00000002561	0.15493	ENSGALG00000040366	0.151669
ENSGALG00000025858	0.182722	ENSGALG00000012400	0.154741	ENSGALG00000012462	0.151395
ENSGALG00000016062	0.182597	ENSGALG00000032858	0.154632	ENSGALG00000008606	0.15137
ENSGALG00000024481	0.182512	ENSGALG00000043394	0.154473	ENSGALG00000038879	0.151362
ENSGALG00000015603	0.182227	ENSGALG00000035760	0.154376	ENSGALG00000042821	0.151249
ENSGALG00000011522	0.181885	ENSGALG00000036175	0.154122	ENSGALG00000001332	0.151178
ENSGALG00000040018	0.181775	ENSGALG00000028960	0.153983	ENSGALG00000042016	0.151139
ENSGALG00000016059	0.181768	ENSGALG00000011214	0.153866	ENSGALG00000005646	0.151051
ENSGALG00000032219	0.181745	ENSGALG00000010700	0.153739	ENSGALG00000002232	0.150968
ENSGALG00000017148	0.181733	ENSGALG00000038780	0.153738	ENSGALG00000012277	0.150953
ENSGALG00000042764	0.181409	ENSGALG00000040528	0.153659	ENSGALG00000006601	0.150863
ENSGALG00000042816	0.181251	ENSGALG00000013639	0.153654	ENSGALG00000036785	0.150857
ENSGALG00000017318	0.181224	ENSGALG00000015546	0.153467	ENSGALG00000008979	0.150724
ENSGALG00000006372	0.181147	ENSGALG00000005302	0.153412	ENSGALG00000040388	0.150709
ENSGALG00000032815	0.181055	ENSGALG00000015274	0.153386	ENSGALG00000041924	0.150702
ENSGALG00000010133	0.181012	ENSGALG00000020262	0.153381	ENSGALG00000008059	0.150649
ENSGALG00000006104	0.180924	ENSGALG00000035045	0.153198	ENSGALG00000030900	0.150572
ENSGALG00000008294	0.180833	ENSGALG00000004438	0.153057	ENSGALG00000002189	0.150557
ENSGALG00000043597	0.180817	ENSGALG00000008230	0.152946	ENSGALG00000040910	0.150392
ENSGALG00000006307	0.180762	ENSGALG00000002523	0.152923	ENSGALG00000016053	0.150314
ENSGALG00000004282	0.180659	ENSGALG00000009098	0.152864	ENSGALG00000009906	0.150233
ENSGALG00000039590	0.180622	ENSGALG00000004986	0.15285	ENSGALG00000033405	0.150211
ENSGALG00000014276	0.180399	ENSGALG00000011683	0.152666	ENSGALG00000005489	0.150044
ENSGALG00000040340	0.180326	ENSGALG00000010869	0.152644	ENSGALG00000014791	0.150013
ENSGALG00000006568	0.180292	ENSGALG00000010471	0.152628	ENSGALG00000027761	0.149986
ENSGALG00000006427	0.180137	ENSGALG00000014982	0.152555	ENSGALG00000028994	0.149929
ENSGALG00000015352	0.180132	ENSGALG00000016630	0.152511	ENSGALG00000012631	0.149819
ENSGALG00000032860	0.179836	ENSGALG00000031275	0.152482	ENSGALG00000006010	0.149759
ENSGALG00000035769	0.179831	ENSGALG00000010763	0.152379	ENSGALG00000005979	0.149745
ENSGALG00000001962	0.179823	ENSGALG00000013129	0.152188	ENSGALG00000002375	0.149737
ENSGALG00000010733	0.179803	ENSGALG00000016549	0.152067	ENSGALG00000012263	0.149613
ENSGALG00000016885	0.179793	ENSGALG00000001730	0.152034	ENSGALG00000009732	0.14939
ENSGALG00000032808	0.179785	ENSGALG00000004959	0.151985	ENSGALG00000036283	0.149322
ENSGALG00000032175	0.179699	ENSGALG00000010623	0.151792	ENSGALG00000038715	0.149248
ENSGALG00000012529	0.179621	ENSGALG00000006092	0.151721	ENSGALG00000009157	0.14918
ENSGALG00000005770	0.178994	ENSGALG00000007084	0.151612	ENSGALG00000035501	0.149157
ENSGALG00000012809	0.178901	ENSGALG00000029449	0.151544	ENSGALG00000041403	0.148958
ENSGALG00000004161	0.178799	ENSGALG00000003532	0.151456	ENSGALG00000042287	0.148893
ENSGALG00000002971	0.178739	ENSGALG00000029383	0.151269	ENSGALG00000006188	0.148874
ENSGALG00000036754	0.178706	ENSGALG00000043620	0.15123	ENSGALG00000008128	0.148757
ENSGALG00000009236	0.178609	ENSGALG00000039072	0.151083	ENSGALG00000023188	0.148681
ENSGALG00000006015	0.178541	ENSGALG00000001161	0.151001	ENSGALG00000004372	0.148519
ENSGALG00000008979	0.178473	ENSGALG00000003604	0.151	ENSGALG00000042948	0.148384
ENSGALG00000012619	0.178429	ENSGALG00000006842	0.150973	ENSGALG00000014064	0.148378
ENSGALG00000038411	0.178406	ENSGALG00000025774	0.150884	ENSGALG00000036870	0.148374
ENSGALG00000012720	0.178388	ENSGALG00000007507	0.15075	ENSGALG00000035223	0.148361
ENSGALG00000008469	0.17835	ENSGALG00000005071	0.15075	ENSGALG00000009553	0.148319
ENSGALG00000010275	0.178341	ENSGALG00000042371	0.150675	ENSGALG00000032398	0.148184
ENSGALG00000012136	0.178236	ENSGALG00000042418	0.150616	ENSGALG00000038858	0.148183
ENSGALG00000016631	0.178234	ENSGALG00000000776	0.150613	ENSGALG00000034187	0.148159
ENSGALG00000016363	0.178181	ENSGALG00000036539	0.150453	ENSGALG00000005784	0.148097
ENSGALG00000001619	0.178079	ENSGALG00000037587	0.150422	ENSGALG00000041097	0.148067
ENSGALG00000024051	0.177894	ENSGALG00000029588	0.150314	ENSGALG00000003326	0.148025
ENSGALG00000003322	0.177781	ENSGALG00000035993	0.150143	ENSGALG00000043416	0.148023
ENSGALG00000013092	0.177644	ENSGALG00000004893	0.150062	ENSGALG00000039574	0.147877
ENSGALG00000003826	0.177244	ENSGALG00000023554	0.150048	ENSGALG00000005230	0.147873
ENSGALG00000029586	0.177206	ENSGALG00000040770	0.150022	ENSGALG00000011393	0.147801
ENSGALG00000003013	0.176943	ENSGALG00000001146	0.149892	ENSGALG00000039468	0.14778
ENSGALG00000000577	0.176832	ENSGALG00000005678	0.149801	ENSGALG00000040526	0.147742
ENSGALG00000016461	0.176824	ENSGALG00000034095	0.149656	ENSGALG00000009913	0.147683
ENSGALG00000011639	0.176282	ENSGALG00000011962	0.14955	ENSGALG00000010668	0.147528
ENSGALG00000037669	0.176204	ENSGALG00000016026	0.149533	ENSGALG00000004870	0.147411
ENSGALG00000002653	0.176188	ENSGALG00000035427	0.149358	ENSGALG00000030877	0.147333
ENSGALG00000004238	0.176182	ENSGALG00000010501	0.14928	ENSGALG00000030051	0.147174
ENSGALG00000009441	0.176127	ENSGALG00000017334	0.149147	ENSGALG00000037941	0.147128
ENSGALG00000042730	0.176003	ENSGALG00000001753	0.149078	ENSGALG00000004144	0.147127
ENSGALG00000030933	0.175926	ENSGALG00000006455	0.149045	ENSGALG00000040155	0.147027
ENSGALG00000005160	0.17586	ENSGALG00000038556	0.149043	ENSGALG00000008945	0.147024
ENSGALG00000003441	0.175788	ENSGALG00000045574	0.148952	ENSGALG00000034004	0.146916
ENSGALG00000004169	0.175637	ENSGALG00000000769	0.148918	ENSGALG00000005135	0.146835
ENSGALG00000001692	0.17554	ENSGALG00000015225	0.148907	ENSGALG00000034115	0.146811
ENSGALG00000005368	0.175503	ENSGALG00000017079	0.148898	ENSGALG00000003558	0.146808
ENSGALG00000002205	0.175467	ENSGALG00000010861	0.148779	ENSGALG00000027375	0.146785
ENSGALG00000026383	0.175459	ENSGALG00000016289	0.148769	ENSGALG00000042242	0.146767
ENSGALG00000008903	0.175447	ENSGALG00000031368	0.148753	ENSGALG00000014116	0.146759
ENSGALG00000014378	0.175396	ENSGALG00000012410	0.148695	ENSGALG00000002803	0.146657
ENSGALG00000038649	0.175134	ENSGALG00000043751	0.148674	ENSGALG00000031325	0.146626
ENSGALG00000009839	0.175129	ENSGALG00000033607	0.148555	ENSGALG00000036234	0.14659
ENSGALG00000014408	0.175118	ENSGALG00000041953	0.148371	ENSGALG00000010592	0.146558
ENSGALG00000007709	0.174997	ENSGALG00000037269	0.148367	ENSGALG00000044086	0.146525
ENSGALG00000012263	0.174832	ENSGALG00000032249	0.148298	ENSGALG00000004963	0.146374
ENSGALG00000017018	0.174831	ENSGALG00000007750	0.148264	ENSGALG00000006455	0.146268
ENSGALG00000033607	0.174815	ENSGALG00000004169	0.14824	ENSGALG00000028996	0.146247
ENSGALG00000020438	0.174706	ENSGALG00000040787	0.148234	ENSGALG00000031447	0.146094
ENSGALG00000000955	0.174702	ENSGALG00000010258	0.148228	ENSGALG00000004034	0.145982
ENSGALG00000015038	0.174466	ENSGALG00000003068	0.148121	ENSGALG00000015959	0.145973
ENSGALG00000017363	0.174457	ENSGALG00000036263	0.14794	ENSGALG00000026298	0.145816
ENSGALG00000008036	0.174332	ENSGALG00000017038	0.14777	ENSGALG00000038666	0.145693
ENSGALG00000009288	0.1742	ENSGALG00000012374	0.147757	ENSGALG00000015050	0.145672
ENSGALG00000013889	0.174068	ENSGALG00000000699	0.147752	ENSGALG00000040180	0.145664
ENSGALG00000041520	0.17355	ENSGALG00000006298	0.147733	ENSGALG00000028148	0.145647
ENSGALG00000041769	0.173512	ENSGALG00000040758	0.14745	ENSGALG00000007310	0.145331
ENSGALG00000004667	0.173434	ENSGALG00000000273	0.147423	ENSGALG00000011570	0.145327
ENSGALG00000003072	0.173366	ENSGALG00000003031	0.147393	ENSGALG00000008625	0.145305
ENSGALG00000042990	0.173193	ENSGALG00000014652	0.147356	ENSGALG00000014066	0.145268
ENSGALG00000016547	0.172739	ENSGALG00000010594	0.147324	ENSGALG00000031726	0.1452
ENSGALG00000011683	0.172447	ENSGALG00000000996	0.147257	ENSGALG00000009257	0.145197
ENSGALG00000038129	0.172439	ENSGALG00000003072	0.147078	ENSGALG00000042153	0.14514
ENSGALG00000007161	0.172304	ENSGALG00000034316	0.146871	ENSGALG00000014096	0.145108
ENSGALG00000007095	0.172256	ENSGALG00000011492	0.146666	ENSGALG00000008624	0.145077
ENSGALG00000012526	0.172219	ENSGALG00000011228	0.14653	ENSGALG00000012546	0.145024
ENSGALG00000002528	0.172129	ENSGALG00000012024	0.146428	ENSGALG00000039474	0.145013
ENSGALG00000037510	0.172093	ENSGALG00000000551	0.146365	ENSGALG00000039951	0.144989
ENSGALG00000008544	0.17206	ENSGALG00000039605	0.146297	ENSGALG00000013795	0.144846
ENSGALG00000015285	0.172058	ENSGALG00000009341	0.146283	ENSGALG00000023686	0.144806
ENSGALG00000034225	0.172029	ENSGALG00000039222	0.146278	ENSGALG00000027695	0.144639
ENSGALG00000021365	0.171783	ENSGALG00000042967	0.146256	ENSGALG00000024271	0.144626
ENSGALG00000004324	0.171754	ENSGALG00000006207	0.146223	ENSGALG00000004953	0.144527
ENSGALG00000027786	0.171694	ENSGALG00000016555	0.146148	ENSGALG00000023554	0.144455
ENSGALG00000005105	0.171628	ENSGALG00000041181	0.146071	ENSGALG00000003588	0.14438
ENSGALG00000016174	0.171621	ENSGALG00000009988	0.146031	ENSGALG00000025809	0.144372
ENSGALG00000043799	0.171619	ENSGALG00000038544	0.146013	ENSGALG00000006459	0.14432
ENSGALG00000006873	0.171609	ENSGALG00000043618	0.145905	ENSGALG00000015274	0.144317
ENSGALG00000004869	0.171513	ENSGALG00000014668	0.145767	ENSGALG00000036259	0.144124
ENSGALG00000024039	0.171438	ENSGALG00000034003	0.145736	ENSGALG00000009634	0.144005
ENSGALG00000036932	0.171167	ENSGALG00000012684	0.145684	ENSGALG00000013810	0.143943
ENSGALG00000004187	0.170972	ENSGALG00000041630	0.145495	ENSGALG00000000137	0.143867
ENSGALG00000002399	0.170899	ENSGALG00000004689	0.145398	ENSGALG00000007102	0.143865
ENSGALG00000035824	0.170829	ENSGALG00000015025	0.145336	ENSGALG00000017170	0.143835
ENSGALG00000014426	0.170644	ENSGALG00000009110	0.145203	ENSGALG00000040173	0.143819
ENSGALG00000002106	0.17061	ENSGALG00000041592	0.145049	ENSGALG00000008074	0.143621
ENSGALG00000002038	0.170525	ENSGALG00000011114	0.144985	ENSGALG00000034560	0.143486
ENSGALG00000034229	0.170496	ENSGALG00000007643	0.144975	ENSGALG00000038189	0.143455
ENSGALG00000001332	0.170429	ENSGALG00000006612	0.144953	ENSGALG00000027714	0.143328
ENSGALG00000007685	0.170343	ENSGALG00000016716	0.144828	ENSGALG00000041823	0.143318
ENSGALG00000015808	0.170336	ENSGALG00000008007	0.14456	ENSGALG00000031679	0.143318
ENSGALG00000009135	0.17033	ENSGALG00000010201	0.144475	ENSGALG00000040258	0.143283
ENSGALG00000034179	0.170237	ENSGALG00000040368	0.144468	ENSGALG00000031281	0.143245
ENSGALG00000014607	0.170172	ENSGALG00000007513	0.144262	ENSGALG00000004908	0.143228
ENSGALG00000025774	0.170001	ENSGALG00000038018	0.144172	ENSGALG00000037018	0.143184
ENSGALG00000040875	0.169913	ENSGALG00000011715	0.144167	ENSGALG00000038128	0.143013
ENSGALG00000027242	0.169901	ENSGALG00000010347	0.144103	ENSGALG00000032642	0.142943
ENSGALG00000025796	0.169871	ENSGALG00000003588	0.144083	ENSGALG00000041505	0.14287
ENSGALG00000031567	0.169791	ENSGALG00000019171	0.143875	ENSGALG00000032175	0.142858
ENSGALG00000011301	0.169755	ENSGALG00000037553	0.143811	ENSGALG00000013131	0.14273
ENSGALG00000014263	0.169648	ENSGALG00000040444	0.143745	ENSGALG00000004310	0.14269
ENSGALG00000007354	0.169561	ENSGALG00000013811	0.143666	ENSGALG00000036361	0.142672
ENSGALG00000006355	0.169494	ENSGALG00000008520	0.143486	ENSGALG00000019201	0.141903
ENSGALG00000011685	0.169218	ENSGALG00000043956	0.143378	ENSGALG00000043129	0.141746
ENSGALG00000011409	0.169111	ENSGALG00000005737	0.143187	ENSGALG00000005525	0.141721
ENSGALG00000037485	0.168925	ENSGALG00000009907	0.143004	ENSGALG00000010030	0.141649
ENSGALG00000002189	0.168775	ENSGALG00000010592	0.142987	ENSGALG00000011680	0.141576
ENSGALG00000012598	0.168652	ENSGALG00000029247	0.14266	ENSGALG00000003781	0.14153
ENSGALG00000008144	0.168635	ENSGALG00000031415	0.142654	ENSGALG00000013239	0.141494
ENSGALG00000012160	0.168611	ENSGALG00000033854	0.14241	ENSGALG00000031893	0.141321
ENSGALG00000039761	0.168528	ENSGALG00000011017	0.142395	ENSGALG00000015014	0.141319
ENSGALG00000034768	0.168525	ENSGALG00000036873	0.142322	ENSGALG00000017658	0.141311
ENSGALG00000023437	0.168473	ENSGALG00000003071	0.142196	ENSGALG00000038604	0.141215
ENSGALG00000034456	0.168468	ENSGALG00000004640	0.142127	ENSGALG00000000377	0.141201
ENSGALG00000011645	0.168428	ENSGALG00000028236	0.142061	ENSGALG00000007595	0.141184
ENSGALG00000011494	0.168418	ENSGALG00000015258	0.141896	ENSGALG00000029150	0.141149
ENSGALG00000007494	0.168332	ENSGALG00000039455	0.141893	ENSGALG00000012468	0.141075
ENSGALG00000035645	0.168331	ENSGALG00000034225	0.141694	ENSGALG00000009825	0.141004
ENSGALG00000002450	0.16827	ENSGALG00000034094	0.141519	ENSGALG00000043938	0.14098
ENSGALG00000007712	0.16818	ENSGALG00000033187	0.141495	ENSGALG00000009045	0.140864
ENSGALG00000011967	0.168155	ENSGALG00000031160	0.141463	ENSGALG00000010616	0.140837
ENSGALG00000032776	0.167937	ENSGALG00000031640	0.141294	ENSGALG00000009982	0.140598
ENSGALG00000035530	0.167776	ENSGALG00000037854	0.141249	ENSGALG00000005820	0.140533
ENSGALG00000002141	0.1677	ENSGALG00000039394	0.141198	ENSGALG00000007036	0.14022
ENSGALG00000034414	0.167404	ENSGALG00000012525	0.141005	ENSGALG00000009318	0.140202
ENSGALG00000004342	0.167326	ENSGALG00000011456	0.140982	ENSGALG00000038469	0.140115
ENSGALG00000016955	0.167298	ENSGALG00000041114	0.140979	ENSGALG00000045410	0.140045
ENSGALG00000015548	0.166782	ENSGALG00000012809	0.14095	ENSGALG00000038812	0.139951
ENSGALG00000007533	0.166706	ENSGALG00000001364	0.140909	ENSGALG00000003495	0.139947
ENSGALG00000007970	0.166701	ENSGALG00000009336	0.140846	ENSGALG00000005236	0.139805
ENSGALG00000016231	0.166662	ENSGALG00000006459	0.140812	ENSGALG00000038278	0.139799
ENSGALG00000032257	0.166653	ENSGALG00000008867	0.140767	ENSGALG00000039779	0.139712
ENSGALG00000006237	0.166625	ENSGALG00000040224	0.140597	ENSGALG00000032699	0.139674
ENSGALG00000026896	0.166409	ENSGALG00000034518	0.14053	ENSGALG00000011305	0.13966
ENSGALG00000002216	0.166164	ENSGALG00000040335	0.140512	ENSGALG00000034316	0.1396
ENSGALG00000039780	0.166124	ENSGALG00000005236	0.14048	ENSGALG00000042628	0.139457
ENSGALG00000008942	0.165995	ENSGALG00000007610	0.14036	ENSGALG00000038882	0.139342
ENSGALG00000016609	0.165904	ENSGALG00000002634	0.140194	ENSGALG00000031813	0.139291
ENSGALG00000014915	0.165878	ENSGALG00000008633	0.14018	ENSGALG00000014672	0.139266
ENSGALG00000012277	0.165837	ENSGALG00000031156	0.140128	ENSGALG00000004398	0.139223
ENSGALG00000000533	0.16566	ENSGALG00000003907	0.13995	ENSGALG00000001538	0.139184
ENSGALG00000004714	0.165658	ENSGALG00000037712	0.139771	ENSGALG00000042148	0.139177
ENSGALG00000015594	0.165599	ENSGALG00000012264	0.139753	ENSGALG00000029691	0.13905
ENSGALG00000003712	0.16544	ENSGALG00000003549	0.139731	ENSGALG00000028336	0.139019
ENSGALG00000007470	0.165348	ENSGALG00000027902	0.139715	ENSGALG00000026374	0.138988
ENSGALG00000037656	0.165313	ENSGALG00000008616	0.139532	ENSGALG00000003078	0.138962
ENSGALG00000006078	0.165288	ENSGALG00000035030	0.139502	ENSGALG00000041102	0.138906
ENSGALG00000035476	0.16528	ENSGALG00000001158	0.139339	ENSGALG00000004412	0.138864
ENSGALG00000000541	0.165167	ENSGALG00000026534	0.139337	ENSGALG00000009250	0.138858
ENSGALG00000042981	0.165091	ENSGALG00000005846	0.139106	ENSGALG00000029503	0.138851
ENSGALG00000017035	0.165017	ENSGALG00000016794	0.139066	ENSGALG00000007683	0.138791
ENSGALG00000009954	0.164743	ENSGALG00000013935	0.139049	ENSGALG00000035045	0.138766
ENSGALG00000013740	0.164725	ENSGALG00000031567	0.139017	ENSGALG00000004711	0.138608
ENSGALG00000012007	0.164649	ENSGALG00000006766	0.138971	ENSGALG00000020438	0.138526
ENSGALG00000042333	0.16459	ENSGALG00000035584	0.138963	ENSGALG00000002308	0.138506
ENSGALG00000017010	0.164518	ENSGALG00000000632	0.138767	ENSGALG00000030256	0.138081
ENSGALG00000016582	0.164419	ENSGALG00000010317	0.138619	ENSGALG00000016438	0.138052
ENSGALG00000031702	0.164231	ENSGALG00000036883	0.13861	ENSGALG00000002908	0.137995
ENSGALG00000010084	0.164137	ENSGALG00000028866	0.138599	ENSGALG00000016930	0.137953
ENSGALG00000008957	0.164117	ENSGALG00000011015	0.138597	ENSGALG00000015355	0.137891
ENSGALG00000006530	0.164075	ENSGALG00000006284	0.138584	ENSGALG00000005302	0.13783
ENSGALG00000001551	0.164026	ENSGALG00000014767	0.138565	ENSGALG00000026007	0.137751
ENSGALG00000010609	0.163988	ENSGALG00000008780	0.138522	ENSGALG00000009068	0.137579
ENSGALG00000003922	0.16386	ENSGALG00000007707	0.138503	ENSGALG00000003665	0.137385
ENSGALG00000017011	0.163821	ENSGALG00000012739	0.138467	ENSGALG00000005346	0.137222
ENSGALG00000012699	0.163676	ENSGALG00000040244	0.138277	ENSGALG00000037487	0.137104
ENSGALG00000001503	0.163643	ENSGALG00000004932	0.138226	ENSGALG00000000793	0.137039
ENSGALG00000010023	0.163562	ENSGALG00000008491	0.137867	ENSGALG00000026470	0.13694
ENSGALG00000034104	0.163135	ENSGALG00000009172	0.13772	ENSGALG00000015451	0.136932
ENSGALG00000012684	0.163063	ENSGALG00000035898	0.137595	ENSGALG00000037716	0.136912
ENSGALG00000004460	0.163036	ENSGALG00000001905	0.137571	ENSGALG00000005209	0.136808
ENSGALG00000011914	0.163008	ENSGALG00000031642	0.137519	ENSGALG00000017244	0.136798
ENSGALG00000010713	0.162983	ENSGALG00000012709	0.137364	ENSGALG00000005229	0.136798
ENSGALG00000009774	0.162621	ENSGALG00000013039	0.137357	ENSGALG00000031642	0.136797
ENSGALG00000014683	0.162603	ENSGALG00000031298	0.137301	ENSGALG00000039230	0.13676
ENSGALG00000012037	0.162582	ENSGALG00000000541	0.137289	ENSGALG00000016457	0.13673
ENSGALG00000039335	0.162453	ENSGALG00000006113	0.137109	ENSGALG00000004469	0.136678
ENSGALG00000004323	0.162431	ENSGALG00000021572	0.13704	ENSGALG00000003499	0.136675
ENSGALG00000039202	0.162394	ENSGALG00000025764	0.137031	ENSGALG00000017384	0.13659
ENSGALG00000010120	0.162146	ENSGALG00000003875	0.136963	ENSGALG00000006639	0.136584
ENSGALG00000035814	0.162104	ENSGALG00000023279	0.136922	ENSGALG00000023689	0.136581
ENSGALG00000002062	0.162087	ENSGALG00000036234	0.136753	ENSGALG00000010034	0.136496
ENSGALG00000016245	0.162034	ENSGALG00000001731	0.136685	ENSGALG00000003082	0.136428
ENSGALG00000008179	0.161902	ENSGALG00000016480	0.136565	ENSGALG00000004604	0.136357
ENSGALG00000025862	0.161768	ENSGALG00000026590	0.136449	ENSGALG00000005309	0.136226
ENSGALG00000020454	0.161733	ENSGALG00000009913	0.136439	ENSGALG00000011192	0.136194
ENSGALG00000011797	0.161707	ENSGALG00000038316	0.1364	ENSGALG00000009496	0.136129
ENSGALG00000000669	0.161682	ENSGALG00000005316	0.136385	ENSGALG00000032419	0.136057
ENSGALG00000002709	0.161495	ENSGALG00000043725	0.136365	ENSGALG00000040656	0.136011
ENSGALG00000028367	0.161415	ENSGALG00000007615	0.136163	ENSGALG00000031797	0.135986
ENSGALG00000006856	0.16133	ENSGALG00000006607	0.135967	ENSGALG00000035841	0.135969
ENSGALG00000038666	0.161277	ENSGALG00000023571	0.135765	ENSGALG00000033828	0.135911
ENSGALG00000010130	0.16118	ENSGALG00000003517	0.135656	ENSGALG00000004689	0.135633
ENSGALG00000017376	0.16111	ENSGALG00000007713	0.135549	ENSGALG00000046248	0.135621
ENSGALG00000010601	0.161106	ENSGALG00000038581	0.135517	ENSGALG00000030862	0.135605
ENSGALG00000007736	0.161082	ENSGALG00000036785	0.135504	ENSGALG00000027050	0.135577
ENSGALG00000030808	0.16105	ENSGALG00000004333	0.135475	ENSGALG00000017010	0.135568
ENSGALG00000029408	0.160829	ENSGALG00000042282	0.135344	ENSGALG00000009526	0.13543
ENSGALG00000006829	0.160725	ENSGALG00000006904	0.135278	ENSGALG00000014426	0.13542
ENSGALG00000005420	0.160713	ENSGALG00000005365	0.135218	ENSGALG00000000787	0.13531
ENSGALG00000013438	0.160698	ENSGALG00000008005	0.135217	ENSGALG00000003299	0.1353
ENSGALG00000002301	0.160543	ENSGALG00000016547	0.135167	ENSGALG00000014567	0.135165
ENSGALG00000011375	0.160333	ENSGALG00000001826	0.135125	ENSGALG00000002137	0.135017
ENSGALG00000000584	0.160156	ENSGALG00000035741	0.13504	ENSGALG00000003766	0.134835
ENSGALG00000040259	0.160098	ENSGALG00000032307	0.13498	ENSGALG00000003875	0.134815
ENSGALG00000008889	0.159972	ENSGALG00000039830	0.134856	ENSGALG00000041807	0.134747
ENSGALG00000003696	0.159923	ENSGALG00000015710	0.134841	ENSGALG00000040782	0.134684
ENSGALG00000004104	0.159915	ENSGALG00000036359	0.134827	ENSGALG00000007970	0.134602
ENSGALG00000017064	0.159722	ENSGALG00000000352	0.1348	ENSGALG00000033149	0.134581
ENSGALG00000002985	0.159701	ENSGALG00000001741	0.134747	ENSGALG00000002563	0.134547
ENSGALG00000031000	0.159595	ENSGALG00000022920	0.134735	ENSGALG00000043243	0.134381
ENSGALG00000000978	0.15948	ENSGALG00000037655	0.134675	ENSGALG00000004363	0.13429
ENSGALG00000008883	0.159203	ENSGALG00000028543	0.1346	ENSGALG00000031298	0.134286
ENSGALG00000010924	0.159177	ENSGALG00000038627	0.134365	ENSGALG00000004039	0.134175
ENSGALG00000035242	0.159024	ENSGALG00000026531	0.134197	ENSGALG00000015543	0.134167
ENSGALG00000040448	0.158921	ENSGALG00000010636	0.134159	ENSGALG00000024398	0.133824
ENSGALG00000003731	0.158875	ENSGALG00000037486	0.134142	ENSGALG00000008645	0.133708
ENSGALG00000032035	0.158723	ENSGALG00000016582	0.134131	ENSGALG00000006180	0.133701
ENSGALG00000030998	0.158653	ENSGALG00000017148	0.134076	ENSGALG00000009093	0.133627
ENSGALG00000031419	0.15865	ENSGALG00000032501	0.133935	ENSGALG00000016321	0.13362
ENSGALG00000016198	0.158595	ENSGALG00000003326	0.133851	ENSGALG00000029220	0.133449
ENSGALG00000012731	0.158326	ENSGALG00000003731	0.133796	ENSGALG00000012720	0.133423
ENSGALG00000025996	0.158259	ENSGALG00000010177	0.133787	ENSGALG00000015342	0.133388
ENSGALG00000019178	0.158006	ENSGALG00000003357	0.133745	ENSGALG00000030003	0.133379
ENSGALG00000017283	0.15797	ENSGALG00000043476	0.13374	ENSGALG00000021634	0.133371
ENSGALG00000003476	0.157916	ENSGALG00000005646	0.133721	ENSGALG00000039212	0.133338
ENSGALG00000005854	0.157885	ENSGALG00000037087	0.133671	ENSGALG00000017185	0.133337
ENSGALG00000030702	0.157866	ENSGALG00000008689	0.133645	ENSGALG00000008229	0.133316
ENSGALG00000030396	0.157835	ENSGALG00000008172	0.133583	ENSGALG00000016586	0.133305
ENSGALG00000016236	0.157787	ENSGALG00000008525	0.13344	ENSGALG00000004200	0.133271
ENSGALG00000043243	0.157729	ENSGALG00000002735	0.13343	ENSGALG00000035489	0.133235
ENSGALG00000001334	0.157407	ENSGALG00000038200	0.133325	ENSGALG00000012364	0.13314
ENSGALG00000008389	0.157385	ENSGALG00000027834	0.13329	ENSGALG00000035225	0.133064
ENSGALG00000040541	0.157104	ENSGALG00000026383	0.133049	ENSGALG00000014166	0.132982
ENSGALG00000029268	0.157017	ENSGALG00000032847	0.133048	ENSGALG00000031143	0.132911
ENSGALG00000010255	0.156919	ENSGALG00000034855	0.133004	ENSGALG00000012136	0.13288
ENSGALG00000017006	0.156839	ENSGALG00000010167	0.133002	ENSGALG00000007144	0.132734
ENSGALG00000044187	0.156836	ENSGALG00000019286	0.132796	ENSGALG00000007673	0.132613
ENSGALG00000013400	0.156651	ENSGALG00000011330	0.132653	ENSGALG00000005338	0.132565
ENSGALG00000030563	0.15661	ENSGALG00000034271	0.132601	ENSGALG00000013174	0.132562
ENSGALG00000039473	0.156607	ENSGALG00000033575	0.132278	ENSGALG00000038229	0.132467
ENSGALG00000042840	0.156481	ENSGALG00000015451	0.132177	ENSGALG00000017326	0.132418
ENSGALG00000033126	0.156343	ENSGALG00000016609	0.132166	ENSGALG00000002033	0.132395
ENSGALG00000002346	0.156312	ENSGALG00000002371	0.132144	ENSGALG00000030739	0.132369
ENSGALG00000011660	0.156186	ENSGALG00000003428	0.132008	ENSGALG00000033877	0.132353
ENSGALG00000042418	0.156184	ENSGALG00000042886	0.131993	ENSGALG00000042505	0.132262
ENSGALG00000009257	0.155994	ENSGALG00000012130	0.131961	ENSGALG00000031419	0.132222
ENSGALG00000010746	0.155974	ENSGALG00000015249	0.131872	ENSGALG00000002759	0.132209
ENSGALG00000015497	0.155887	ENSGALG00000015037	0.131835	ENSGALG00000001375	0.132179
ENSGALG00000041953	0.155851	ENSGALG00000000884	0.131791	ENSGALG00000036683	0.132168
ENSGALG00000001263	0.155799	ENSGALG00000012546	0.131782	ENSGALG00000012821	0.132139
ENSGALG00000004953	0.155641	ENSGALG00000011091	0.131732	ENSGALG00000033568	0.131979
ENSGALG00000030357	0.155473	ENSGALG00000040155	0.131667	ENSGALG00000027823	0.131972
ENSGALG00000007762	0.155378	ENSGALG00000003124	0.131223	ENSGALG00000037688	0.131966
ENSGALG00000001644	0.155336	ENSGALG00000041177	0.131177	ENSGALG00000033926	0.131823
ENSGALG00000041124	0.155181	ENSGALG00000011967	0.131105	ENSGALG00000039472	0.131744
ENSGALG00000012000	0.15502	ENSGALG00000031762	0.131083	ENSGALG00000040877	0.131721
ENSGALG00000013709	0.154906	ENSGALG00000012009	0.131054	ENSGALG00000009934	0.131719
ENSGALG00000008497	0.154844	ENSGALG00000044620	0.130959	ENSGALG00000040685	0.131665
ENSGALG00000040962	0.154831	ENSGALG00000024485	0.130935	ENSGALG00000042967	0.131664
ENSGALG00000013683	0.154705	ENSGALG00000008503	0.130723	ENSGALG00000026303	0.131576
ENSGALG00000015288	0.154507	ENSGALG00000012452	0.13072	ENSGALG00000016691	0.131509
ENSGALG00000008115	0.154365	ENSGALG00000032803	0.13071	ENSGALG00000035421	0.131473
ENSGALG00000000875	0.153995	ENSGALG00000000668	0.130701	ENSGALG00000001678	0.131462
ENSGALG00000010571	0.153973	ENSGALG00000002856	0.130629	ENSGALG00000006101	0.131362
ENSGALG00000003959	0.153672	ENSGALG00000035236	0.130123	ENSGALG00000003047	0.131324
ENSGALG00000011993	0.153591	ENSGALG00000001972	0.130066	ENSGALG00000036309	0.131192
ENSGALG00000044525	0.153371	ENSGALG00000012244	0.129967	ENSGALG00000008233	0.131138
ENSGALG00000013424	0.153327	ENSGALG00000013967	0.129965	ENSGALG00000035203	0.131098
ENSGALG00000029449	0.153141	ENSGALG00000015878	0.129931	ENSGALG00000036645	0.130937
ENSGALG00000015105	0.153031	ENSGALG00000010130	0.12983	ENSGALG00000003955	0.130922
ENSGALG00000009312	0.152772	ENSGALG00000002880	0.12975	ENSGALG00000026383	0.130696
ENSGALG00000009356	0.152713	ENSGALG00000008497	0.129611	ENSGALG00000041568	0.130684
ENSGALG00000031457	0.152708	ENSGALG00000007362	0.129561	ENSGALG00000036229	0.130533
ENSGALG00000016445	0.152635	ENSGALG00000016351	0.129521	ENSGALG00000039109	0.130518
ENSGALG00000009988	0.152531	ENSGALG00000002419	0.129424	ENSGALG00000012662	0.130465
ENSGALG00000032223	0.152363	ENSGALG00000014643	0.129279	ENSGALG00000004783	0.130431
ENSGALG00000006461	0.152298	ENSGALG00000029530	0.129186	ENSGALG00000009565	0.13043
ENSGALG00000017133	0.152285	ENSGALG00000000734	0.129044	ENSGALG00000008574	0.1303
ENSGALG00000034274	0.152075	ENSGALG00000006802	0.128797	ENSGALG00000007251	0.129947
ENSGALG00000042322	0.151939	ENSGALG00000005750	0.128791	ENSGALG00000011931	0.129907
ENSGALG00000000603	0.151918	ENSGALG00000019961	0.128703	ENSGALG00000002900	0.12972
ENSGALG00000008018	0.151808	ENSGALG00000043641	0.128687	ENSGALG00000022440	0.129598
ENSGALG00000013765	0.151788	ENSGALG00000046507	0.128471	ENSGALG00000038528	0.129578
ENSGALG00000033286	0.151761	ENSGALG00000038639	0.128285	ENSGALG00000008883	0.129522
ENSGALG00000026225	0.151737	ENSGALG00000017025	0.128284	ENSGALG00000032690	0.129478
ENSGALG00000036829	0.151589	ENSGALG00000005418	0.128272	ENSGALG00000010748	0.12933
ENSGALG00000001315	0.151464	ENSGALG00000007373	0.1281	ENSGALG00000013883	0.129275
ENSGALG00000008249	0.151456	ENSGALG00000002803	0.128028	ENSGALG00000000988	0.129207
ENSGALG00000006266	0.151451	ENSGALG00000011428	0.128017	ENSGALG00000010035	0.129199
ENSGALG00000002312	0.151436	ENSGALG00000046489	0.127944	ENSGALG00000000674	0.129122
ENSGALG00000004645	0.151407	ENSGALG00000033631	0.127792	ENSGALG00000032215	0.12908
ENSGALG00000014652	0.151366	ENSGALG00000026971	0.127639	ENSGALG00000009158	0.129057
ENSGALG00000009097	0.15112	ENSGALG00000031604	0.127421	ENSGALG00000016996	0.129054
ENSGALG00000009112	0.151105	ENSGALG00000007215	0.12731	ENSGALG00000014799	0.128983
ENSGALG00000003299	0.150844	ENSGALG00000007665	0.127293	ENSGALG00000027871	0.12876
ENSGALG00000009172	0.150789	ENSGALG00000000109	0.127267	ENSGALG00000026203	0.128602
ENSGALG00000000650	0.15075	ENSGALG00000041097	0.127252	ENSGALG00000000615	0.128553
ENSGALG00000028691	0.150545	ENSGALG00000035482	0.127104	ENSGALG00000008289	0.128497
ENSGALG00000006760	0.150493	ENSGALG00000000637	0.12708	ENSGALG00000036821	0.128474
ENSGALG00000006867	0.150413	ENSGALG00000006122	0.126997	ENSGALG00000007986	0.128436
ENSGALG00000016796	0.150308	ENSGALG00000042415	0.126905	ENSGALG00000033460	0.128422
ENSGALG00000015537	0.150291	ENSGALG00000013793	0.126829	ENSGALG00000003517	0.128223
ENSGALG00000008034	0.150147	ENSGALG00000039590	0.126781	ENSGALG00000027372	0.128126
ENSGALG00000012796	0.150112	ENSGALG00000004627	0.126697	ENSGALG00000015468	0.128017
ENSGALG00000033196	0.150092	ENSGALG00000005618	0.126694	ENSGALG00000006110	0.127964
ENSGALG00000014656	0.150046	ENSGALG00000011394	0.126526	ENSGALG00000003474	0.127881
ENSGALG00000008059	0.149943	ENSGALG00000013197	0.12649	ENSGALG00000029406	0.127833
ENSGALG00000040005	0.149835	ENSGALG00000015807	0.126477	ENSGALG00000042125	0.127685
ENSGALG00000028119	0.149753	ENSGALG00000004570	0.126441	ENSGALG00000009868	0.127669
ENSGALG00000027462	0.149714	ENSGALG00000012017	0.126261	ENSGALG00000043126	0.127665
ENSGALG00000017196	0.149711	ENSGALG00000000284	0.126249	ENSGALG00000041177	0.127623
ENSGALG00000001183	0.149631	ENSGALG00000029714	0.125993	ENSGALG00000037258	0.127616
ENSGALG00000029714	0.149596	ENSGALG00000043390	0.125969	ENSGALG00000001283	0.127584
ENSGALG00000005598	0.149421	ENSGALG00000011368	0.125849	ENSGALG00000015923	0.127385
ENSGALG00000009036	0.149354	ENSGALG00000010035	0.125724	ENSGALG00000037734	0.127373
ENSGALG00000015821	0.149316	ENSGALG00000038748	0.125721	ENSGALG00000014435	0.127217
ENSGALG00000009961	0.149263	ENSGALG00000016501	0.125706	ENSGALG00000026111	0.127147
ENSGALG00000037067	0.1492	ENSGALG00000038757	0.125687	ENSGALG00000004555	0.127095
ENSGALG00000045002	0.149157	ENSGALG00000008883	0.125569	ENSGALG00000007404	0.126973
ENSGALG00000042201	0.149143	ENSGALG00000039511	0.125547	ENSGALG00000027446	0.12695
ENSGALG00000003323	0.14914	ENSGALG00000015215	0.125492	ENSGALG00000040528	0.126898
ENSGALG00000033666	0.149048	ENSGALG00000008325	0.125477	ENSGALG00000002085	0.12679
ENSGALG00000010669	0.149046	ENSGALG00000008341	0.125436	ENSGALG00000028809	0.126777
ENSGALG00000017314	0.14903	ENSGALG00000015548	0.125316	ENSGALG00000030640	0.12658
ENSGALG00000000857	0.149011	ENSGALG00000031635	0.125309	ENSGALG00000033322	0.126522
ENSGALG00000029674	0.148999	ENSGALG00000005038	0.125245	ENSGALG00000007676	0.126519
ENSGALG00000042807	0.148909	ENSGALG00000041193	0.125241	ENSGALG00000015182	0.126356
ENSGALG00000041373	0.14876	ENSGALG00000005291	0.12513	ENSGALG00000033927	0.126288
ENSGALG00000012489	0.148451	ENSGALG00000002709	0.125014	ENSGALG00000036827	0.126108
ENSGALG00000007298	0.148381	ENSGALG00000040925	0.124903	ENSGALG00000034358	0.126103
ENSGALG00000038882	0.148325	ENSGALG00000001043	0.124885	ENSGALG00000034013	0.125992
ENSGALG00000028849	0.148309	ENSGALG00000034917	0.12487	ENSGALG00000014312	0.125941
ENSGALG00000041790	0.148123	ENSGALG00000033877	0.124447	ENSGALG00000031601	0.12583
ENSGALG00000002798	0.147982	ENSGALG00000036731	0.124243	ENSGALG00000029416	0.125787
ENSGALG00000009795	0.147978	ENSGALG00000006434	0.124215	ENSGALG00000044464	0.125564
ENSGALG00000035465	0.147965	ENSGALG00000003727	0.124146	ENSGALG00000023632	0.12554
ENSGALG00000040956	0.147918	ENSGALG00000005407	0.12412	ENSGALG00000005737	0.125427
ENSGALG00000005395	0.147755	ENSGALG00000009445	0.124043	ENSGALG00000021117	0.125202
ENSGALG00000010636	0.147735	ENSGALG00000012607	0.123914	ENSGALG00000006782	0.12506
ENSGALG00000030008	0.147604	ENSGALG00000038528	0.123912	ENSGALG00000010885	0.125036
ENSGALG00000008378	0.147532	ENSGALG00000014949	0.123889	ENSGALG00000011342	0.125035
ENSGALG00000011281	0.147526	ENSGALG00000029747	0.123799	ENSGALG00000043329	0.125029
ENSGALG00000014201	0.147521	ENSGALG00000001315	0.123741	ENSGALG00000002042	0.124991
ENSGALG00000002089	0.147389	ENSGALG00000011402	0.123686	ENSGALG00000001093	0.124988
ENSGALG00000033753	0.146727	ENSGALG00000010818	0.123683	ENSGALG00000043074	0.124883
ENSGALG00000029295	0.146604	ENSGALG00000040735	0.123653	ENSGALG00000033063	0.124747
ENSGALG00000011492	0.146455	ENSGALG00000036005	0.123592	ENSGALG00000043373	0.124721
ENSGALG00000006331	0.146254	ENSGALG00000044239	0.123486	ENSGALG00000024081	0.1246
ENSGALG00000037939	0.146245	ENSGALG00000046371	0.123446	ENSGALG00000013990	0.124553
ENSGALG00000011770	0.146242	ENSGALG00000007076	0.123409	ENSGALG00000040735	0.124481
ENSGALG00000027444	0.146219	ENSGALG00000001106	0.123405	ENSGALG00000041626	0.124466
ENSGALG00000007556	0.146199	ENSGALG00000008795	0.123401	ENSGALG00000029588	0.124458
ENSGALG00000004493	0.146165	ENSGALG00000011241	0.123316	ENSGALG00000003356	0.124385
ENSGALG00000002967	0.146125	ENSGALG00000021174	0.12329	ENSGALG00000007095	0.12433
ENSGALG00000040882	0.145845	ENSGALG00000038469	0.123279	ENSGALG00000044296	0.124326
ENSGALG00000042624	0.145721	ENSGALG00000044187	0.123266	ENSGALG00000010256	0.124311
ENSGALG00000001036	0.145529	ENSGALG00000023335	0.123189	ENSGALG00000039964	0.124113
ENSGALG00000026671	0.145447	ENSGALG00000009073	0.123128	ENSGALG00000014709	0.124068
ENSGALG00000007665	0.145352	ENSGALG00000011502	0.123112	ENSGALG00000007272	0.124049
ENSGALG00000003294	0.145329	ENSGALG00000045337	0.123068	ENSGALG00000016779	0.123839
ENSGALG00000005646	0.145229	ENSGALG00000000059	0.123027	ENSGALG00000032159	0.123785
ENSGALG00000009842	0.145186	ENSGALG00000016481	0.12302	ENSGALG00000007302	0.123726
ENSGALG00000011114	0.145003	ENSGALG00000008043	0.122867	ENSGALG00000009455	0.123675
ENSGALG00000015000	0.144787	ENSGALG00000015612	0.122865	ENSGALG00000037854	0.123675
ENSGALG00000009098	0.144779	ENSGALG00000002470	0.122647	ENSGALG00000016758	0.12357
ENSGALG00000005521	0.144637	ENSGALG00000007149	0.122525	ENSGALG00000009112	0.123533
ENSGALG00000040787	0.144636	ENSGALG00000045621	0.122491	ENSGALG00000007075	0.123457
ENSGALG00000000215	0.144556	ENSGALG00000017177	0.122446	ENSGALG00000003969	0.123399
ENSGALG00000002426	0.144448	ENSGALG00000006157	0.122404	ENSGALG00000006460	0.123342
ENSGALG00000031159	0.144427	ENSGALG00000004821	0.122244	ENSGALG00000035050	0.123322
ENSGALG00000014138	0.144404	ENSGALG00000011856	0.122169	ENSGALG00000038541	0.123198
ENSGALG00000034855	0.14435	ENSGALG00000027757	0.122152	ENSGALG00000007489	0.123096
ENSGALG00000020569	0.144123	ENSGALG00000002497	0.122005	ENSGALG00000040787	0.123068
ENSGALG00000042415	0.14407	ENSGALG00000007537	0.121977	ENSGALG00000005451	0.122989
ENSGALG00000015274	0.143993	ENSGALG00000002232	0.121953	ENSGALG00000034898	0.122956
ENSGALG00000010287	0.143972	ENSGALG00000003245	0.121812	ENSGALG00000016363	0.122745
ENSGALG00000029536	0.14364	ENSGALG00000039769	0.121784	ENSGALG00000015783	0.122716
ENSGALG00000043684	0.143477	ENSGALG00000010609	0.121739	ENSGALG00000012410	0.122653
ENSGALG00000008234	0.143462	ENSGALG00000011184	0.121729	ENSGALG00000003747	0.122538
ENSGALG00000011904	0.143324	ENSGALG00000037018	0.12162	ENSGALG00000029817	0.122458
ENSGALG00000030847	0.143309	ENSGALG00000000201	0.121619	ENSGALG00000017162	0.122384
ENSGALG00000023135	0.143179	ENSGALG00000003297	0.121599	ENSGALG00000000857	0.122361
ENSGALG00000012952	0.143118	ENSGALG00000017309	0.121586	ENSGALG00000010275	0.122223
ENSGALG00000021897	0.14299	ENSGALG00000009993	0.121578	ENSGALG00000030148	0.122168
ENSGALG00000004156	0.14283	ENSGALG00000036491	0.121459	ENSGALG00000017025	0.12214
ENSGALG00000003091	0.142716	ENSGALG00000004628	0.121391	ENSGALG00000031553	0.122109
ENSGALG00000040808	0.142651	ENSGALG00000039952	0.121387	ENSGALG00000036791	0.122082
ENSGALG00000002689	0.14259	ENSGALG00000035239	0.121377	ENSGALG00000006817	0.1219
ENSGALG00000039983	0.142571	ENSGALG00000008348	0.121262	ENSGALG00000044620	0.121873
ENSGALG00000000668	0.142544	ENSGALG00000009318	0.121227	ENSGALG00000012694	0.121852
[truncated: 6,470 more rows]
