# Supplementary material for: Genome-Wide Classification of Type I, Type II and Type III Interferon-Stimulated Genes in Chicken Fibroblasts
Source: Vaccines (Basel). 2019 Oct 25;7(4):160. doi: 10.3390/vaccines7040160 (PMC6963425; doi:10.3390/vaccines7040160)
Supplement: Supplementary file 1 [file vaccines-07-00160-s001.zip › author revision sup/Supplimentary Table S2.xlsx]

## Sheet: Sheet1
		chIFN-α	chIFN-λ	chIFN-γ
Gene Name	Gene ID	logFC	logFC	logFC
DDX60	ENSGALG00000009639	8.51398	8.85282	0
MX1	ENSGALG00000016142	8.33043	8.18549	4.38801
OASL	ENSGALG00000013723	8.15466	8.19081	4.37639
IFI6	ENSGALG00000013575	8.06759	7.75421	0
IFIT5	ENSGALG00000045085	6.74924	6.87924	2.53851
LY6E	ENSGALG00000041621	6.45555	6.49572	1.62797
C19orf12-like	ENSGALG00000032428	6.37563	6.07109	6.46851
CMPK2	ENSGALG00000028982	6.32531	6.20901	2.72136
GRCg6a:CM000093.5	ENSGALG00000038140	5.69999	6.05423	0
GRCg6a:CM000093.5	ENSGALG00000016964	5.69885	5.48548	3.77542
UC	ENSGALG00000032626	4.64639	5.01545	4.18638			Significant expression of genes in specific-IFN treated cells
SNX10	ENSGALG00000011046	4.50255	4.56322	0			0 indicate non-expression of genes in specific IFN-treated cells
OLFML1	ENSGALG00000027184	4.27659	5.45051	0			Non-significant expression of genes in comparison to chIFN-α
HELZ2	ENSGALG00000006138	3.77905	3.08942	1.74409
ZNFX1	ENSGALG00000004859	3.67264	3.35615	1.81325
RLD 4-like	ENSGALG00000042001	3.51063	3.41364	0.805375
R-GGA-912694	ENSGALG00000013057	3.39728	3.14474	0.892841
IRF1	ENSGALG00000006785	3.39609	3.22066	5.80585
MOV10	ENSGALG00000001558	3.36749	3.46056	2.20825
Poly(ADP-ribose) polymerase family member 14	ENSGALG00000012072	3.29476	2.98613	2.22171
TMEM173	ENSGALG00000041129	3.24054	3.89213	3.34873
STAT1	ENSGALG00000007651	3.18524	3.15448	2.42541
PARP9	ENSGALG00000045511	3.17691	2.99191	2.50781
GBP1	ENSGALG00000000720	3.13412	3.20072	3.04992
IFITM1	ENSGALG00000026970	3.0985	3.0079	1.35085
IFIH1	ENSGALG00000041192	3.05867	2.72319	1.77341
BF1	ENSGALG00000033932	3.01889	3.29627	4.23313
DTX3L	ENSGALG00000012075	2.90552	2.58473	2.6631
UC	ENSGALG00000045105	2.78338	2.67026	1.95515
Torsin family 1, member B-like	ENSGALG00000023709	2.76504	2.84083	3.39942
TRIM25	ENSGALG00000003144	2.73344	2.49498	1.01378
ZC3HAV1	ENSGALG00000013911	2.7276	2.60258	0.82107
TLR3	ENSGALG00000013468	2.69885	2.56911	1.63693
PMLL	ENSGALG00000045534	2.54417	2.29327	1.43834
C1R	ENSGALG00000014659	2.42058	2.50367	2.65808
R-GGA-1236974	ENSGALG00000029381	2.38149	2.53145	4.49872
C1S	ENSGALG00000014603	2.33548	2.03375	2.67514
BF2	ENSGALG00000041380	2.3227	2.47514	3.34894
PXK	ENSGALG00000007052	2.31589	2.30821	0
GBP4L	ENSGALG00000026152	2.22951	2.56153	4.91315
IRF7	ENSGALG00000014297	2.21792	1.69484	1.82252
TAP1	ENSGALG00000035075	2.20347	2.46423	4.26749
CMTR1	ENSGALG00000010149	2.16567	1.93893	0.866689
EIF2AK2	ENSGALG00000010560	2.16091	1.99968	0.809475
DHX58	ENSGALG00000023821	2.1574	2.23514	0
DLEC1	ENSGALG00000005826	2.15346	2.64391	0
PARP12	ENSGALG00000046187	2.13346	1.96448	1.02104
UC	ENSGALG00000043619	2.12875	2.3449	2.0194
PHF11	ENSGALG00000019094	2.08364	1.79699	1.52885
NMI	ENSGALG00000012480	2.0572	1.74687	1.54505
TRAFD1	ENSGALG00000043208	2.01825	1.87643	1.62409
TTC31	ENSGALG00000036747	1.9401	2.05958	0.802895
IFI35	ENSGALG00000002832	1.93576	2.0079	1.51891
STAT2	ENSGALG00000030661	1.93282	2.1976	1.37114
UC	ENSGALG00000042828	1.87635	2.03832	2.01291
IFI27L2	ENSGALG00000021627	1.85076	2.36629	0.405342
UC	ENSGALG00000005802	1.83199	2.73484	3.12197
TAPBP	ENSGALG00000008022	1.59574	1.80677	2.04873
TAPBPL	ENSGALG00000014428	1.33209	1.22855	2.16415
ASL2	ENSGALG00000002576	1.32676	1.62739	2.64648
IRF8	ENSGALG00000005757	1.2729	1.29877	2.22055
ACKR4	ENSGALG00000041491	1.26507	2.17401	1.45597
NLRC5	ENSGALG00000001256	0.886219	0.579311	2.09007
R-GGA-76005	ENSGALG00000007381	0.743708	1.25579	2.01598
GVINP1	ENSGALG00000016556	0	0	9.02511
LOC417973	ENSGALG00000019325	0	0	7.23862
GBE	ENSGALG00000028016	0	0	6.63605
LOC112533211	ENSGALG00000002102	0	0	6.03037
UC	ENSGALG00000046532	0	3.23639	5.49373
AHR2	ENSGALG00000023742	0	0	3.12846
DENND2D	ENSGALG00000000154	0	0	2.81841
SLC25A29	ENSGALG00000011220	0	0	2.61116
BCO1	ENSGALG00000005408	0	3.07344	0
TIMP3	ENSGALG00000028627	-0.28514	-0.659251	-2.08611
RHOB	ENSGALG00000016485	-0.438432	-0.0251769	2.13658
POSTN	ENSGALG00000017046	-0.446728	0.0155	-2.61936
FADS2	ENSGALG00000007178	-1.56874	-0.865704	-1.88215
TNFAIP6	ENSGALG00000012481	-1.80984	-0.865704	-3.00328
PIGY	ENSGALG00000026229	-2.62495	-1.68936	-0.199767
