# Supplementary material for: Genome-Wide Classification of Type I, Type II and Type III Interferon-Stimulated Genes in Chicken Fibroblasts
Source: Vaccines (Basel). 2019 Oct 25;7(4):160. doi: 10.3390/vaccines7040160 (PMC6963425; doi:10.3390/vaccines7040160)
Supplement: Supplementary file 1 [file vaccines-07-00160-s001.zip › author revision sup/Supplimentary Table S3.xlsx]

## Sheet: DDX60
DDX60
Sequence	Motif
TTTCCATAA	GAS
TTACACTAA	GAS
TTGCTAGAA	GAS
TTACAGAAA	GAS
TTGCTAGAA	GAS
TTACAAGAA	GAS
TTTCTTAAA	GAS
TTACAATAA	GAS
TTCCTAGAA	GAS
TTACCTGAA	GAS
TTTCCTAAA	GAS
TTTCAGTAA	GAS
TTTCTACAA	GAS
TTTCTAAAA	GAS
TTGCATAAA	GAS
TTCCACTAA	GAS
TTTCTTAAA	GAS

## Sheet: Mx1
MX1
Sequence	Motif
TTTCGTAAA	GAS
TTTCTCTAA	GAS
TTACTTTAA	GAS
TTCCTGTAA	GAS
AGTTTCGTTTCT	ISRE
TTACCCAAA	GAS
TTCCTTTAA	GAS
TTTCTACAA	GAS
AGTTTCGTTTCT	ISRE
TTCCCTCAA	GAS
TTTCAATAA	GAS

## Sheet: IFI6
IFI6
Sequence	Motif
TTACTCAAA	GAS
TTCCTTCAA	GAS
AGTTTCGTTTCT	ISRE
TTTCCTAAA	GAS
AGTTTCGTTTTCC	ISRE
TTACACAAA	GAS
TTACATGAA	GAS
TTTCTGTAA	GAS
AGTTTCGTTTCT	ISRE
TTGCTACAA	GAS

## Sheet: LY6E
LY6E
Sequence	Motif
TTGCCTGAA	GAS
GGAAACGAAACC	ISRE
GGAAACGAAACC	ISRE
TTACCTGAA	GAS
TTCCTGCAA	GAS
TTCCAGCAA	GAS
TTCCCAGAA	GAS

## Sheet: IFI35
IFI35
Sequence	Motif
TTTCAATAA	GAS
TTTCTGAAA	GAS
TTCCCACAA	GAS
TTCCTTCAA	GAS
TTTCTTTAA	GAS
TTTCCTTAA	GAS
TTTCTGGAA	GAS

## Sheet: STAT2
STAT2
Sequence	Motif
TTCCTGCAA	GAS

## Sheet: IFI27L2
IFI27L2
Sequence	Motif
TTGCTAAAA	GAS
TTCCATCAA	GAS
TTTCTATAA	GAS
TTGCAATAA	GAS
TTCCAAAAA	GAS
TTCCTAAAA	GAS
TTTCGGTAA	GAS

## Sheet: ACKR4
ACKR4
Sequence	Motif
TTCCTAGAA	GAS
TTACGCAAA	GAS
TTTCTTTAA	GAS
TTGCAAGAA	GAS
TTACCTTAA	GAS
TTACAACAA	GAS
TTTCCGGAA	GAS
TTTCATCAA	GAS
TTGCAAGAA	GAS

## Sheet: NLRC5
NLRC5
Sequence	Motif
TTCCGGGAA	GAS
GGAAAAGAAACT	ISRE
TTCCTTGAA	GAS
GGAAAAGAAACT	ISRE

## Sheet: GBE
GBE
Sequence	Motif
TTCCAGTAA	GAS
TTACTAAAA	GAS
TTGCCATAA	GAS
TTACGGGAA	GAS
TTCCAGCAA	GAS
TTTCACCAA	GAS
TTGCACCAA	GAS
TTCCAGAAA	GAS
TTGCTTCAA	GAS
TTCCTATAA	GAS
TTACAGAAA	GAS
TTGCCCAAA	GAS
TTTCTAGAA	GAS

[truncated: 1 more sheets: LOC112533211]
